# Supplementary material for: Endothelial MT1‐MMP targeting limits intussusceptive angiogenesis and colitis via TSP1/nitric oxide axis
Source: EMBO Mol Med. 2019 Dec 3;12(2):e10862. doi: 10.15252/emmm.201910862 (PMC7005619; doi:10.15252/emmm.201910862)
Supplement: Supplementary file 3 — Movie EV1 [file EMMM-12-e10862-s003.zip]

Archive with 2 entries (2 files):
- Esteban_et_al.,_EMBO_Mol_Med_2019_Movie_EV1.mp4
- Movie_EV1.txt
