# Supplementary material for: Endothelial MT1‐MMP targeting limits intussusceptive angiogenesis and colitis via TSP1/nitric oxide axis
Source: EMBO Mol Med. 2019 Dec 3;12(2):e10862. doi: 10.15252/emmm.201910862 (PMC7005619; doi:10.15252/emmm.201910862)
Supplement: Supplementary file 3 — Movie EV1 [file EMMM-12-e10862-s003.zip › Movie_EV1.txt]

Movie EV1. ACh-induced arteriole vasodilation visualized by intravital microscopy of the cremaster muscle in MT1f/f mice. Time-lapse intravital microscopy recording of the cremaster muscle in MT1f/f mice before and 15 min after i.v. injection of 100 �l of 100 �M acetylcholine (ACh).
