# Supplementary material for: Endothelial MT1‐MMP targeting limits intussusceptive angiogenesis and colitis via TSP1/nitric oxide axis
Source: EMBO Mol Med. 2019 Dec 3;12(2):e10862. doi: 10.15252/emmm.201910862 (PMC7005619; doi:10.15252/emmm.201910862)
Supplement: Supplementary file 4 — Movie EV2 [file EMMM-12-e10862-s004.zip]

Archive with 2 entries (2 files):
- Esteban_et_al.,_EMBO_Mol_Med_2019_Movie_EV2.mp4
- Movie_EV2.txt
