# Supplementary material for: Endothelial MT1‐MMP targeting limits intussusceptive angiogenesis and colitis via TSP1/nitric oxide axis
Source: EMBO Mol Med. 2019 Dec 3;12(2):e10862. doi: 10.15252/emmm.201910862 (PMC7005619; doi:10.15252/emmm.201910862)
Supplement: Supplementary file 4 — Movie EV2 [file EMMM-12-e10862-s004.zip › Movie_EV2.txt]

Movie EV2. ACh-induced arteriole vasodilation visualized by intravital microscopy of the cremaster muscle in MT1i?EC mice. Time-lapse intravital microscopy recording of the cremaster muscle in MT1i?EC mice before and 15 min after
i.v. injection of 100 �l of 100 �M acetylcholine (ACh).
