# Supplementary material for: Endothelial MT1‐MMP targeting limits intussusceptive angiogenesis and colitis via TSP1/nitric oxide axis
Source: EMBO Mol Med. 2019 Dec 3;12(2):e10862. doi: 10.15252/emmm.201910862 (PMC7005619; doi:10.15252/emmm.201910862)
Supplement: Supplementary file 5 — Source Data for Expanded View [file EMMM-12-e10862-s013.zip › Expanded_View_source_data/Figure_EV3_source_data.xlsx]

## Sheet: EV 3_B
Body weight of MT1f/f and MT1EC mice therapeutic during colitis
	MT1f/f													MT1f/fVeCdhCreERT2
1	0	0	0	0	0	0	0	0	0	0	0	0		0	0	0	0	0	0	0	0	0	0	0	0	0
2	0	-5.55556	2.77778						-1.93798	0	5.82524	0		0	0	7.59494					-3.80952	-1.31579	-0.97561	4.16667	-0.4386	1.63265
3	1.1111	-2.7778	3.3333											0.6369	0.5495	7.5949
4	1.66667	-5.55556	2.77778	0	0	0	1.44928	-2.6087						-0.632911	2.74725	1.26582	1.44928	0	-2.43902	0
5	4.444	0	3.333						-4.65116	-4.48276	5.33981	-1.33333		0	4.945	0					-0.47619	-7.45614	-3.90244	2.5	-0.87719	1.63265
6	2.778	1.667	2.778						-5.0388	-10.345	4.36893	-6.2222		1.911	1.648	1.266					-3.8095	-8.3333	-5.8537	2.91667	-3.5088	0
7	-0.556	-2.778	0						-4.2636	-9.6552	2.9126	-6.6667		-1.911	2.198	0					-5.7143	-7.8947	-8.7805	4.1667	-1.7544	-4.0816
8	0	0	0	-3.57143	0	-8.11966	1.44928	-0.434783	-5.81395	-10.3448	3.8835	-5.77778		1.274	4.396	1.266	1.44928	-0.434783	-1.46341	1	-7.14286	-7.01754	-8.78049	0.41667	-3.94737	-2.44898
9	5.556	2.778	4.444	-2.85714	0.416667	-10.6838	1.08696	-3.91304	-6.58915	-8.27586	4.85437	-4.44444		7.643	-1.099	8.861	1.08696	-4.34783	-1.46341	1	-5.71429	-6.57895	-6.73171	5.41667	-0.87719	-4.4898
10	1.111	0	-4.255	-1.78571	2.91667	-11.5385	0.362319	-2.6087						2.548	0	3.797	0.362319	-4.78261	1.46341	5
11	-4.372	-2.778	-2.778	-2.5	2.5	-9.82906	-2.17391	-3.91304						1.911	1.648	1.266	-2.52708	-3.91304	2.43902	5
12	-5.556	-5.556	-5.556	-1.42857	2.91667	-7.26496	-2.17391	-3.04348	-13.95	-8.621	3.883	-2.222		1.911	0.549	1.266	-2.17391	0	-0.487805	3	0.952	-2.632	-0.488	6.667	4.386	0.408
13	-5.556	-5	-8.333	-1.07143	4.16667	-9.40171	0	0.434783	-14.341	-9.3103	2.9126	-1.7778		3.185	4.396	4.43	2.22222	0.869565	3.41463	3	-2.381	-3.5088	-1.4634	4.5833	0.8772	-2.0408
14	-5.556	-5.882	-8.108	-2.14286	1.25	-15.3846	-1.08696	-1.73913	-16.67	-5.172	1.9417	-2.222		-3.185	4.945	-1.176	-1.08696	-1.73913	0	3	-0.476	-4.825	0.4878	4.5833	2.6316	-1.633
15	-9.341	-8.571	-10.22	-3.92857	3.33333	-17.094	-9.87124	-4.34783	-17.829	-6.8966	3.8835	-1.3333		-5.063	1.093	-2.941	-0.724638	-7.3913	-1.46341	0	-1.3333	-3.0702	0		0.87719	-4.0816

## Sheet: EV 3_C
Colitis Score of MT1f/f and MT1EC mice therapeutic during colitis
	MT1f/f													MT1f/fVeCdhCreERT2
1	0	0	0	0	0	0	0	0	0	0	0	0		0	0	0	0	0	0	0	0	0	0	0	0	0
2	0	0	0	0	0	0	0	0	0.333333	0	0	0		0	0	0	0	0	0	0	0.333333	0.333333	0	0	0	0
3	0	0	0	0	0	0	0	0	0	0	0	0		0	0	0	0	0	0	0	0	0	0	0	0	0
4	0	0.333333	0	0	0	0	0	0.333333	0	0	0	0		0	0	0	0	0	0.333333	0	0	0	0	0	0	0
5	0	0	0	0	0	0	0	0	0.666667	0.333333	0	0.666667		0	0	0	0	0	0	0	0	0.666667	0.333333	0	0	0
6	0	0	0	0	0	0	0	0	2	1.33333	0	1.33333		0	0	0	0	0	0	0	0.333333	0.666667	0.666667	0.333333	0.333333	0
7	0	0	0	0	0	0	0	0.333333	1.66667	1.33333	0.333333	1		0.333	0	0	0	0	0	0	1	1.5	0.666667	0.666667	0.666667	0.333333
8	0.333	0.667	0	0.333333	0	0.666667	0.333333	0.333333	2.66667	1.33333	0.666667	1		0	0	0	0	0	0.333333	0	1	1	1	0.333333	1	1
9	0	1	0.333	0.333333	0.666667	1.33333	0.666667	1	2	2	0	1		0	0.333	0	0	0.666667	0.333333	0.333333	2	2	2	0	0	1
10	0.667	1	1	0.333333	0.666667	1	0.666667	1						0	0	0.333	0.333333	0.666667	0.333333	0.666667
11	0.667	1.333	1	0.666667	1	1	1.66667	1.66667						0	0.333	1	1.33333	1	0.666667	1.33333
12	1.667	1.667	1.667	0.666667	1.33333	1.66667	2.33333	2.33333	2.33333	2.66667	1	1.66667		0.333	0	0.333	0.666667	1.33333	0.333333	1.33333	0.666667	0.666667	0.666667	1.33333	1.33333	1
13	1.667	1.333	1.667	1	1.66667	2	2	2	3	2	1.33333	1.66667		0.333	0.333	0.667	1	1.33333	2	2	1	1	1.66667	1.33333	1.33333	1.66667
14	1.667	2	1.667	1.66667	1.66667	2.33333	1.66667	3	3.66667	2.66667	1.33333	1.66667		0.667	0.333	1.667	0.666667	3	1	1.33333	1.66667	1.66667	0.666667	2.66667	1.33333	1.66667
15	1.667	2	1.667	2.33333	2.33333	3.66667	1.33333	3	3.66667	2.66667	1.33333	1.66667		1	0.667	1.667	1	2.66667	3	1.33333	1	2.33333	1.33333	2	1.33333	2.33333
