# Supplementary material for: Endothelial MT1‐MMP targeting limits intussusceptive angiogenesis and colitis via TSP1/nitric oxide axis
Source: EMBO Mol Med. 2019 Dec 3;12(2):e10862. doi: 10.15252/emmm.201910862 (PMC7005619; doi:10.15252/emmm.201910862)
Supplement: Supplementary file 5 — Source Data for Expanded View [file EMMM-12-e10862-s013.zip › Expanded_View_source_data/Figure_EV5_source_data.xlsx]

## Sheet: EV 5_E
DAF-FM signal in MT1-MMP silenced HUVEC with TSP1 peptides
	MT1 siRNA_Control	MT1 siRNA_TSP1 full	MT1 siRNA_E123CaG
	15.958	23.671	48.61
	13.149	33.914	50.036
	36.357	34.894	97.626
	64.829	71.872	123.85
	17.789	21.911	130.486
	24.652	12.497	76.546
	23.513	14.678	79.573
	40.269	15.281	64.494
	22.087	49.962	74.118
	15.577	12.386	165.275
	15.063	19.852	129.409
	60.261	72.401	102.4
	37.734	52.806	58.059
	26.073	14.578	96.734
	18.142	27.53	82.164
	16.067	20.767	66.031
	22.049	14.524	39.534
	18.315	31.656	34.008
	11.734	17.196	115.919
	12.387	25.237	98.266
	13.498	33.05	184.61
	19.562	41.21	113.642
	9.556	24.237	24.699
	9.293	29.2	16.603
	47.446	13.069	14.192
	8.122	23.474	23.585
	19.769	16.175	23.579
	11.038	27.394	30.379
	12.12	28.263	52.794
	10.186	60.081	25.946
	84.683	12.116	55.639
	49.443	13.056	9.813
	42.076	20.068	31.761
	72.461	15.172	11.595
	49.051	15.201	10.365
	37.97	21.31	13.313
	46.663	13.585	11.42
	59.831	18.071	35.494
	31.363	10.152	19.878
	64.51	43.022	23.909
	34.232	17.122	21.814
	38.266	29.977	18.704
	42.564	18.121	29.474
	60.46	15.633	24.74
	64.443	26.986	38.767
	35.823	42.542	22.935
	45.213	34.653	19.227
	54.986	16.735	30.894
	49.917	15.197	19.98
	10.416	11.923	29.449
	9.322	20.527	18.178
	11.375	23.928	19.258
	11.449	38.962	22.066
	32.877	38.32	65.741
	10.309	24.329	43.546
	24.451	35.932	28.663
	16.469	15.103	32.343
	26.074	16.683	14.97
	8.673	13.357	45.01
	31.581	19.017	25.593
	13.295	21.15	20.343
	16.358	14.708	20.423
	9.456	20.398	16.285
	11.758		35.42
	15.925		34.398
	16.502		26.623
	21.283		23.903
	13.565		20.578
	21.445		18.998
	19.948		28.953
	10.89		21.97
	11.554		13.025
	11.121		19.69
	11.538		33.713
	12.674
	12.254
	111.976	45.265	155.992
	81.185	53.882	126.101
	120.771	74.96	119.167
	153.193	87.207	135.606
	156.699	89.468	153.921
	177.669	83.517	112.147
	134.654	107.311	65.709
	85.312	89.596	126.644
	139.101	91.867	76.57
	93.184	83.573	92.178
	100.484	65.929	85.663
	115.413	108.689	131.743
	107.074	124.221	76.448
	168.972	97.051	93.869
	120.901	60.807	157.666
	69.528	97.157	130.605
	107.814	107.899	119.765
	142.305	36.43	83.992
	109.891	76.281	102.102
	110.649	92.27	157.659
	120.454	103.867	117.716
	81.059	91.119	126.346
	127.03	84.138	90.418
	142.521	68.218	106.795
	83.345	72.569
	121.271		33.907
	75.856	69.51	121.261
	177.193	51.891	72.746
		83.457	49.204
	34.542	28.972	55.413
	28.313	125.587	94.423
	33.672	28.145	123.635
	34.211	38.871	120.002
	27.152	50.051	64.615
	52.048	83.192	119.326
	61.273	42.243	99.78
	26.832	25.613	63.541
	18.651	65.421	57.037
	22.868	111.278	47.339
	40.243	43.786	62.417
	30.996	58.099	58.088
	20.452	24.944	87.094
	32.507	22.659	72.408
	24.387	48.053	127.176
	25.799	25.908	78.508
	39.276	41.845	89.445
	26.541	35.448	52.742
	27.205	130.848	42.997
	17.362	95.897	49.115
		109.929	60.728
	68.061	55.97	64.222
	70.187	63.702	65.484
	52.345	30.907	89.443
	52.863	26.698	80.826
	54.962	35.429	46.387
	68.387	34.35	46.326
	58.496	56.398	53.142
	60.332	144.938	65.568
	86.404	21.316	67.863
	49.376	55.41	32.525
	83.14		93.611
	52.917		83.736
	106.813		88.712
	46.57		50.032
	65.454		38.574
	53.952		58.814
	71.485		35.745
	69.394		60.247
	46.129		77.069
	86.705		62.552
	79.025		44.856
	73.003		35.417
	53.889		57.223
	84.308		51.727
	95.994		61.411
	63.698		71.236
	68.862		45.657
	74.816
	105.96
	78.244
	56.647
	52.209
	46.839
	29.414
	52.833
	45.233
	42.417
	65.419
	45.254
	44.029
	48.839
	82.686
	55.182
	52.875
	55.829
	50.535
	64.368
	64.368
	37.158
	62.461
	81.643
	95.551

## Sheet: EV 5_G
IA events with TSP1 peptides in MT1EC mice
TSP1-Full	Vessel number	IA events	%		EA123	Vessel number	IA events	%		TSP1-Full	EA123
1_1	122	3	2.45902		1_1	150	8	5.33333		4.1105	3.89703
1_2	130	6	4.61538		1_2	135	2	1.48148		3.46692	4.92266
1_3	103	5	4.85437		1_3	159	8	5.03145		2.97534	8.24984
1_4	115	3	2.6087		1_4	144	5	3.47222		7.72612	8.19264
1_5	133	8	6.01504		1_5	168	7	4.16667		4.17253	6.81266
Media	120.6	5	4.1105		Media	151.2	6	3.89703		5.47948	5.55136
											7.28442
2_1	132	5	3.78788		2_1	146	8	5.47945
2_2	124	5	4.03226		2_2	116	4	3.44828
2_3	111	4	3.6036		2_3	136	10	7.35294
2_4	119	3	2.52101		2_4	115	4	3.47826
2_5	118	4	3.38983		2_5	103	5	4.85437
Media	120.8	4.2	3.46692		Media	123.2	6.2	4.92266
3_1	131	3	2.29008		3_1	134	11	8.20896
3_2	117	4	3.4188		3_2	115	18	15.6522
3_3	130	2	1.53846		3_3	111	6	5.40541
3_4	124	5	4.03226		3_4	130	11	8.46154
3_5	139	5	3.59712		3_5	142	5	3.52113
Media	128.2	3.8	2.97534		Media	126.4	10.2	8.24984
TSP1-Full	Vessel number	IA events	%		EA123	Vessel number	IA events	%
1_1	135	8	5.92593		1_1	118	8	6.77966
1_2	125	14	11.2		1_2	150	9	6
1_3	155	15	9.67742		1_3	150	11	7.33333
1_4	149	12	8.05369		1_4	130	10	7.69231
1_5	159	6	3.77358		1_5	114	15	13.1579
Media	144.6	11	7.72612		Media	132.4	10.6	8.19264
2_1	153	8	5.22876		2_1	160	14	8.75
2_2	178	4	2.24719		2_2	153	9	5.88235
2_3	122	5	4.09836		2_3	163	12	7.36196
2_4	182	7	3.84615		2_4	145	5	3.44828
2_5	147	8	5.44218		2_5	174	15	8.62069
Media	156.4	6.4	4.17253		Media	159	11	6.81266
3_1	182	9	4.94505		3_1	140	2	1.42857
3_2	185	10	5.40541		3_2	132	12	9.09091
3_3	193	15	7.77202		3_3	145	8	5.51724
3_4	151	7	4.63576		3_4	143	9	6.29371
3_5	194	9	4.63918		3_5	129	7	5.42636
Media	181	10	5.47948		Media	137.8	7.6	5.55136
					4_1	164	13	7.92683
					4_2	192	16	8.33333
					4_3	189	16	8.46561
					4_4	172	10	5.81395
					4_5	136	8	5.88235
					Media	170.6	12.6	7.28442
