# Supplementary material for: Endothelial MT1‐MMP targeting limits intussusceptive angiogenesis and colitis via TSP1/nitric oxide axis
Source: EMBO Mol Med. 2019 Dec 3;12(2):e10862. doi: 10.15252/emmm.201910862 (PMC7005619; doi:10.15252/emmm.201910862)
Supplement: Supplementary file 5 — Source Data for Expanded View [file EMMM-12-e10862-s013.zip › Expanded_View_source_data/Figure_EV1_source_data.xlsx]

## Sheet: EV 1_C
mRNA relative expression in sorted EC from MT1f/f and MT1EC mice
	MMP14control			MMP14iDEC
gene	mean	S.D.		mean	S.D.
Cdh5	2.14	0.05		2.58	0.28
MMP14	4.5	0.13		0.58	0.06
