# Supplementary material for: Endothelial MT1‐MMP targeting limits intussusceptive angiogenesis and colitis via TSP1/nitric oxide axis
Source: EMBO Mol Med. 2019 Dec 3;12(2):e10862. doi: 10.15252/emmm.201910862 (PMC7005619; doi:10.15252/emmm.201910862)
Supplement: Supplementary file 5 — Source Data for Expanded View [file EMMM-12-e10862-s013.zip › Expanded_View_source_data/Figure_EV4_source_data.xlsx]

## Sheet: EV 4_D
Vessel diameter after VEGF treatment of MT1f/f and MT1EC mice
	Mean vessel cross-section (µm^2)	Mean vessel diameter (µm)						MT1f/f	MT1EC
Cre-1								6.6245	6.4052
1_1	35.2394	6.6984						5.9316	6.0079
1_2	30.6858	6.2506						6.9599	5.7452
1_3	37.6596	6.9246						6.5788	6.5122
Media	34.5283	6.62453						6.6386	6.0275
								6.1138	6.35683
Cre-2								6.48837	6.00707
2_1	25.5731	5.7062						6.73007	6.3638
2_2	25.5731	5.7062
2_3	31.9921	6.3823
Media	27.7128	5.93157
Cre-3
3_1	38.7738	7.0263
3_2	33.8659	6.5665
3_3	41.7044	7.287
Media	38.1147	6.95993
Cre-4
4_1	31.3177	6.3147
4_2	38.3993	6.9922
4_3	32.4662	6.4294
Media	34.0611	6.57877
Cre+1
1_1	32.822	6.4645
1_2	37.0888	6.8719
1_3	27.1462	5.8791
Media	32.3523	6.40517
Cre+2
2_1	24.0617	5.535
2_2	28.3154	6.0044
2_3	33.0239	6.4844
Media	28.467	6.00793
Cre+3
3_1	23.3987	5.4582
3_2	29.0382	6.0805
3_3	25.4907	5.697
Media	25.9759	5.74523
Cre+4
4_1	33.1282	6.4946
4_2	32.1853	6.4015
4_3	34.6332	6.6405
Media	33.3156	6.5122
Cre-	Mean vessel cross-section (µm^2)	Mean vessel diameter (µm)
1_1	29.1241	6.0895
1_2	37.0104	6.8646
1_3	38.0646	6.9617
media	34.733	6.6386
2_1	27.7946	5.9489
2_2	34.1877	6.5977
2_3	26.3732	5.7948
media	29.4518	6.1138
3_1	33.8498	6.565
3_2	35.6305	6.7354
3_3	29.8476	6.1647
media	33.1093	6.48837
4_1	36.0184	6.772
4_2	38.0677	6.962
4_3	32.737	6.4562
media	35.6077	6.73007
Cre+	Mean vessel cross-section (µm^2)	Mean vessel diameter (µm)
1_1	25.7263	5.7233
1_2	30.2154	6.2025
1_3	29.7701	6.1567
media	28.5706	6.0275
2_1	35.2874	6.7029
2_2	29.8613	6.1661
2_3	30.2049	6.2015
media	31.7845	6.35683
3_1	27.242	5.8894
3_2	30.5912	6.241
3_3	27.2549	5.8908
media	28.3627	6.00707
4_1	29.7058	6.15
4_2	32.0681	6.3899
4_3	33.7105	6.5515
media	31.8281	6.3638
