# Supplementary material for: Endothelial MT1‐MMP targeting limits intussusceptive angiogenesis and colitis via TSP1/nitric oxide axis
Source: EMBO Mol Med. 2019 Dec 3;12(2):e10862. doi: 10.15252/emmm.201910862 (PMC7005619; doi:10.15252/emmm.201910862)
Supplement: Supplementary file 7 — Source Data for Figure 1 [file EMMM-12-e10862-s005.xlsx]

## Sheet: Figure 1_B
IA events during colitis in MT1f/f vs MT1EC
		CN MT1f/f	CN MT1EC	3d 1DSS MT1f/f	3d 1DSS MT1EC	7d 1DSS MT1f/f	7d 1DSS MT1EC
		3.43214	3.10559	10.1958	3.80824
		4.58716	3.4188	5.71528	4.53538
				7.77814	5.30016
				6.06963	3.92231
					4.85098
		1.19048	1.81818	4.97076	2.70979	4.62269	3.125
			0	4.35899	2.90179	6.95446	4.60892
				9.55569	3.43662
				3.57992	2.13707
				9.32057
		2.77778	5.26316			11.7647	4.34783
		3.125	2.85714			0	5
		5.55556	0			5.71429	3.57143
		0	0			3.57143	3.125
		0	2.94118			3.125	0
		6.66667	8.69565			4.87805	8.33333
						2.7027	0
						0	6.25
						5.71429	0
						12.1212	0
						8	0
							8.33333
							0

## Sheet: Figure 1_C
Vessel angle colitis in MT1f/f vs MT1EC
	MT1f/f CN basal	MT1DEC CN basal	MT1f/f DSS	MT1DEC DSS
	105	101.01	77.7	94.6
	92.8	94.57	83.09	93.7
	102.98	106.18	86.82	92.98
	111.921	102.57	97.56	109.54
	99.8671	113.637	90.12	101.72
	103.689	107.02	93.41	106.54
