# Supplementary material for: Endothelial MT1‐MMP targeting limits intussusceptive angiogenesis and colitis via TSP1/nitric oxide axis
Source: EMBO Mol Med. 2019 Dec 3;12(2):e10862. doi: 10.15252/emmm.201910862 (PMC7005619; doi:10.15252/emmm.201910862)
Supplement: Supplementary file 8 — Source Data for Figure 2 [file EMMM-12-e10862-s006.xlsx]

## Sheet: Figure 2_B
Percentaje of perfused vessel during colitis in MT1f/f vs MT1EC
	cre- basal	cre+ basal	cre- 3dias	cre + 3 dias	cre-7dias	cre+7 dias
	36.9186	62.9771	25.0199	65.9364
	41.2527	58.7189	23.0816	46.2126
			20.5622	71.0388
				25.3695
			39.9436	32.3228
	70.6021	55.0926	29.4064	41.5374	15.7577	38.4527
		67.716	27.1942	17.9146	12.335	27.8592
			29.9536	26.6438
			25.5552	65.7741
	61.5192	33.7987			28.2712	38.0321
	41.0981	52.6289			12.9488	28.2239
	47.3834	40.4594			19.4771	45.5198
	50	54.1114			24.0036	25.4869
	47.3815	51.214			14.3288	17.575
	45.5259	50.1643			19.9553	25.3192
	36.9186	62.9771			11.5	40.4117
	41.2527	58.7189				35.7595

## Sheet: Figure 2_E
Colitis Score in MT1f/f vs MT1EC
	tima (days)	CONTROL CRE-																								CONTROL CRE+
	1	0	0	0.3333	0	0	0.3333	0	0	0	0	0	0.333333	0.333333	0.3333	0	0	0.3333	0	0						0	0	0	0	0	0.3333	0.3333	0	0	0	0	0	0.333333	0.3333	0	0	0	0	0.3333	0
	2	0	0	0	0	0	0	0	0	0	0	0	0.333333	0.333333	0.3333	0	0	0.33333	0	0						0	0	0	0	0	0	0.3333	0	0	0.33333	0	0.333333	0.333333	0.3333	0	0	0	0	0.33333	0
	3	0	0	0.3333	0	0	0	0	0	0.333333	0.33333	0.333333	0	0.333333	0.3333	0	0	0.333	0.333	0						0	0	0	0	0	0	0	0	0	0.66667	0.666667	0	0	0	0	0	0	0.333	0	0
	4	0	0	0.3333	0	0	0	0	0	0.333333	0	0	0	0.333333	0.3333	0.3333	0.166667	0.333	0.333	0						0	0	0	0	0	0	0.3333	0	0	0.66667	0.333333	0	0	0	0.3333	0	0	0.333	0.333	0
	5	0	0	0.1667	0	0	0	0.3333	0	0.333333	0	0	0	0.333333	0.3333	0	0	0.667	0.333	0						0.333333	0	0	0	0	0	0.5	0	0	0.33333	0	0	0	0	0	0	0	0.333	0.333	0
	6	0	0	0	0	0	0	0	0	0	0	0	0	0	0.3333	0	0	0.667	0	0						0	0	0	0	0	0	0.3333	0	0	0.33333	0	0	0	0	0	0	0	0	0.333	0
	7	0	0	0	0	0	0.1667	0	0	0	0	0	0	0.333333	0.3333	0	0	0.6667	0	0						0	0	0	0	0	0	0.5	0	0	0.33333	0	0	0.166667	0	0	0.333333	0	0	0.3333	0
[truncated: 46 more columns]
