# Supplementary material for: Endothelial MT1‐MMP targeting limits intussusceptive angiogenesis and colitis via TSP1/nitric oxide axis
Source: EMBO Mol Med. 2019 Dec 3;12(2):e10862. doi: 10.15252/emmm.201910862 (PMC7005619; doi:10.15252/emmm.201910862)
Supplement: Supplementary file 9 — Source Data for Figure 3 [file EMMM-12-e10862-s007.xlsx]

## Sheet: Figure 3_C
Arteriole diameter in MT1f/f vs MT1EC
		wt	wt ace	ko	ko ace
		23.72	31.17	40.07	71.74
		27.12	31.01	30.66	50.5
		24.2	53.69	70.33	75.48
		33.49	52.02	30.99	32.28
		21.63	31.53	34.88	35.23
		35.04	47.19	28.51	29.02
		25.96	40.1	5.32	7.21
		18.25	20.4	6.64	27.74
		40.66	72.91	26.47	29.42
		45.4	86.83	23.45	22.19
		61.41	96.07
		27.01	33.64
		28.41	31.02
		93.26	96.01
		39.81	65.5
		41.29	60.4

## Sheet: Figure 3_D
Maximal response of dilatation in arteriole in MT1f/f vs MT1EC
	wt ace	ko ace
	0.458518
	0.239414
	1.81499	0.316962
	1.14045	0.0793944
	0.609306	0.0215411
	0.747784	0.0313885
	0.870261	0.116322
	0.132324	1.29862
	1.98486	0.181561
	2.54985	-0.077548
	2.13319
	0.40805
	0.160635
	0.169252
	1.58112

## Sheet: Figure 3_F
Capillary Diameter in cremaster in MT1f/f vs MT1EC
	mice	cre-	mice	cre+	mice	cre- ach	mice	cre+ ach	mice	cre- ach NO	mice	cre+ ach NO
	596	5.3075	613	5.002	586	7.72857	595	7.048	663	6.06357	656	12.7096
	589	5.03609	620	6.19958	594	8.76636	621	5.25	672	8.45077	671	6.39452
	637	5.70077	636	5.36292	644	7.26769	645	5.53365			681	8.83667
	649	5.24345	654	5.62308	634	6.33286	648	5.59069			660	7.3725
	657	4.96963	669	3.67806	662	6.5113	655	5.33667
	658	4.74941	679	4.03544	670	6.41577
					659	5.86533
					680	6.93551
	703	5.40393	711	5.10896					698	8.79143	693	7.493
									694	7.2768
									702	6.77152
		5.32195		5.54689		7.52387
