# Supplementary material for: Endothelial MT1‐MMP targeting limits intussusceptive angiogenesis and colitis via TSP1/nitric oxide axis
Source: EMBO Mol Med. 2019 Dec 3;12(2):e10862. doi: 10.15252/emmm.201910862 (PMC7005619; doi:10.15252/emmm.201910862)
Supplement: Supplementary file 10 — Source Data for Figure 4 [file EMMM-12-e10862-s008.zip]

Archive with 3 entries (2 files):
- Figure4/
- Figure4/Figure_4_source_data.xlsx
- Figure4/Source_Data_of_Figure_4.pdf
