# Supplementary material for: Endothelial MT1‐MMP targeting limits intussusceptive angiogenesis and colitis via TSP1/nitric oxide axis
Source: EMBO Mol Med. 2019 Dec 3;12(2):e10862. doi: 10.15252/emmm.201910862 (PMC7005619; doi:10.15252/emmm.201910862)
Supplement: Supplementary file 10 — Source Data for Figure 4 [file EMMM-12-e10862-s008.zip › Figure4/Figure_4_source_data.xlsx]

## Sheet: Figure 4_A
DAF production in silenced HUVEC
	Control	sirna
	87.65	60.775
	73.19	67.429
	87	84.04
	77	51.444
	74.25	61.556
	71.95	48.717
	73.28	52.481
	84.417	48.35
	73.222	57.05
	88.3	55.981
	79	49.464
	81.905	43.7
	75.071	42.694
	84.75	50.7
	98.333	48.208
	108.9	46.56
	91.9	42.694
	94.8	44.55
	82.583	48
	77	55.75
	87.75	40.75
	83.1	48.267
	86.533	44.583
	95.8	51.3
	81.5	47.75
	86.733	47.196
	77.033	56
	80.85	56.938
	79.473	50.85
	79.75	49.3
	78.688	68.75
	83.6	56.4
	83.458	58.031
	82.15	47
	117.875	57.167
	78.438	46.55
	69.467	49.917
	74.533	76.714
	75.333	58.3
	72.667	50.833
	82.08	70.69
	78	58.143
	66.75	51.222
	72.042	47.933
	74.333	59
	70.583	48.476
	72.244	51.32
	67.5	44.542
	66	45.633
	76.5	47
	74.1	44.639
	69.12	46.28
	76.778	43.312
	76.167	58.75
	72.25	38.85
	81.083	39.25
	88.929	48.708
	79.6	44.48
	77.5	44.56
	72.667	42.867
	74.3	45.2
	93.5	46
	82.333	54.88
	91.714	46.32
	93.133	50.771
	83.292	49.929
	93.067	55
	90.8	49.875
	100.083	44.917
	92.167	44.24
	153.625	43.9
	97.083	47.889
	106	46.571
	77.619	59.883
	97.125	68.7
	81.333	59.133
	87.536	59.633
	79.2	49
	84.333	56.333
	77	52.4
	70.7	55.583
	68.222	48.133
	72.143	53.071
	78.76	45.393
	92.333	48.167
	89.25	46.733
	80.773	48.917
	93.476	49.257
	80.875	45.5
	89.595	49.5
	88.25	51.467
	100.8	40.9
	93.667	49.75
	108.667	59.214
	94.25	53.933
	122.938	44.611
	108.4	49.067
	82.5	47.375
	83.6	48.688
	71.35	45.3
	77.688	46.333
	74	54.5
	79.2	44.533
	91.643	49.25
	85.097	68.333
	78.167
	75.958
	103
	104
	109.4
	157.333
	85.998	52.509
	122.221	49.421
	98.538	51.5
	111.688	58.301
	113.893	82.361
	129.21	55.611
	140.017	66.272
	131.936	75.859
	141.51	63.943
	124.507	96.805
	151.916	64.423
	146.546	101.301
		83.15
		67.255
	105.974	84.262
	121.431	83.7
	67.751	66.183
	113.262	92.041
	94.8	74.76
	87.555	0
	66.038	0
	67.007	126.903
	92.86	129.128
	103.139	102.471
	97.14	137.135
	106.206	97.325
	70.275	39.992
	61.796	92.253
		100.164
	143.422	81.144
	161.943	55.12
	130.834	56.867
	136.078	121.241
	148.997	103.511
	138.485	104.839
	145.488	120.421
	159.469	92.592
	177.273	0
	161.108	0
	113.462	100.252
	141.431	53.593
	155.779	56.379
	178.544	44.167
		44.352
		55.083
	160.77	62.092
	119.354	87.617
	115.3	65.004
	171.812	81.579
	184.979	55.829
	167.915	101.237
	141.712	70.191
	137.1	71.319
	172.203	90.591
	172.522	96.588
	170.598	75.091
	176.495	68.934
	169.679	82.608
	158.1	103.437
		44.518
		0
	148.406	0
	156.997	0
	133.223	83.164
	148.345	85.99
	112.973	80.063
	123.356	79.859
	121.619	89.632
	159.106	92.786
	148.619	110.173
	142.234	66.898
	142.125	98.906
	160.756	96.019
		96.019
		0
		0
		70.499
		74.133
		83.008
		58.656
		98.56
		81.192
		59.73
		89.274
		91.018
		82.607
		94.077
		72.189
		81.712
		44.048
		104.43
		46.75
		53.717
		103.323
		104.15
		82.726
		80.748
		86.111
		89.554
		100.8
		89.485
	44.306	36.717
	59.681	45.705
	38.803	36.032
	43.407	29.29
	41.618	21.816
	43.403	37.588
	49.42	41.023
	34.65	38.495
	46.122
	53.65	36.285
	70.281	57.129
	44.566	40.14
	56.355	78.822
	27.015	35.853
	65.177	35.224
		46.05
	54.599	50.905
	69.383	64.219
	67.932	43.058
	39.947	55.389
	103	25.814
	51.703	45.179
	46.527
	38.023	54.617
	67.186	42.712
	31.742	51.211
	74.503	39.25
	53.643	38.995
	53.283	31.681
	85.039
		53.614
	72.901	49.347
	61.988	66.677
	67.054	71.982
	45.346	39.42
	56.425	39.164
	38.413	44.21
	35.31
	37.924
	45.326	48.093
	58.211	45.407
	34.263	33.924
	48.099
	51.158
	39.705
	50.148
	52.778	26.443
	39.966	34.443
	78.719	40.094
	65.085	42.561
	56.165	61.521
	73.735
	66.536
	66.536	44.984
	55.425	40.722
	51.227	49.86
	54.263	43.538
	52.445	43.557
	68.345	52.155
	73.032	42.353
	49.074	40.65
	57.793	46.246
	48.374	61.729
		37.57
		44.756
	51.997
	54.193
	58.972	42.255
	46.689	34.967
	64.902	31.761
	55.125	44.674
	62.909	45.137
	72.983	48.183
	85.889	46.26
	61.17	51.804
		55.99
		47.644
	62.052
	65.303	44.49
	63.672	52.831
	56.439	55.488
	52.244	51.317
	60.441	67.845
	67.156	61.938
	78.416	47.904
	74.125	53.218
	69.828	53.007
	70.843	65.188
	58.811	42.673
	78.067	40.655
	75.636	36.582
	56.037	51.271
		58.381
	67.301
	55.855
	64.197
	64.505	64.577
	48.909	43.859
	39.932	51.912
	60.787	44.883
	47.354	59.867
	62.989	45.922
		44.746
		36.28
	46.627	52.287
	59	62.349
	58.334	50.091
	47.012	66.795
	58.935	73.598
	55.969	38.028
	66.557	35.26
	44.202
	57.356
	71.551	29.389
	61.34	39.085
	58.52	24.78
	50.192	39.335
	65.151	39.548
	48.966	32.585
	42.564	36.027
	63.56	36.433
		29.271
		36.636
		31.972
	58.505	42.347
	52.819	39.759
	65.732	27.69
	52.603
	44.797
	51.77
	65.519	36.942
	55.862	44.937
	66.286	37.195
	69.16	25.277
	61.821	35.438
	49.64	31.693
	34.534	31.515
	44.896	30.748
	53.447	38.487
	40.72	30.593
		45.886
	67.359
	74.699	57.556
	66.715	43.003
	81.722	42.551
	75.031	39.496
	63.11	44.073
	63.357	42.754
	79.995	43.955
	54.936	41.018
	55.902	36.695
	60.568
	55.738
	55.428
	54.145
	58.171
	59.093
	60.2
	66.324
	63.763
	61.702
	56.421
	46.656
	65.295
	59.195
	70.193
	62.548
	69.955
	62.364
	80.402
	72.642	48.096
	102.046	27.553
	79.632	30.056
	70.94	29.773
	62.286	35.131
	60.129	29.601
	60.296	27.883
	64.609	50.144
	76.248	43.649
	45.813	27.595
	57.927	34.968
	65.396	33.96
	68.604	29.782
	57.442	24.915
	53.703	25.242
		26.096
	45.198
	32.889
	45.969	48.807
	62.071	40.96
	52.788	37.844
	49.221	53.043
	60.321	36.86
	59.621	22.756
	51.228	44.088
	67.664	41.928
	65.833	45.981
		43.113
	37.856	50.466
	45.423	25.536
	38.76	30.139
	30.615	44.052
	28.534	39.962
	46.86	46.784
	33.314	38.771
	55.754	37.058
	45.321	45.811
	47.3	51.42
	34.832
	36.464
		10.807
		10.123
	56.538	10.793
	67.365	6.999
	52.042	9.209
	52.664	5.619
	41.637	11.627
	73.398	9.119
	97.042	13.428
	99.644	8.392
	41.084
	51.862
	74.74	36.113
	61.068	26.881
	57.814	21.479
		20.132
		15.879
		17.187
		18.168
		17.98
		20.454
	34.635	36.996
	44.013	32.786
	33.958	40.545
	40.529	21.546
	46.159	36.381
	37.645	16.958
	68.411	31.98
	41.692	27.231
	42.093	13.236
	40.031	27.911
	36.332	40.364
	22.745	53.632
	56.39	38.061
	36.41	32.887
	37.302	53.942
	56.66	44.921
	40.796	28.03
	30.597	25.332
	39.409	53.278
	24.145	34.21
	29.4	40.741
	24.145	43.337
	29.4	40.411
	28.58	32.352
	48.82	26.193
	39.826	24.11
	43.568	34.242
		20.662
	80.646	28.648
	60.804	16.851
	52.051	51.829
	105.604	42.77
	71.374
	52.767
	65.159
	57.036	30.015
	67.592	20.281
	79.408	22.818
	45.871	20.145
	45.82	18.643
	84.42	16.499
	107.213	22.402
	62.692	22.152
	64.311	30.507
	101.994	24.994
	95.984	25.423
	134.247	30.157
	124.617	37.833
	101.082	39.093
	144.2	45.705
	121.742	27.163
	47.283	24.742
	113.194	39.398
	112.576	32.53
	114.476	54.919
	93.291	38.772
	106.029	46.519
	82.51	50.483
	88.251	44.75
	55.073	46.705
	36.973	41.449
	24.28	37.911
	31.302	27.548
	55.096	25.516
	56.435	41.801
		46.278
	42.688
	39.447
	29.198
	37.228
	76.175
	41.883
	37.676
	52.251
	41.021
	23.319
	53.532
	21.055
	33.039
	50.691
	44.682
	34.119
	25.711
	24.733
	45.89
	25.263
	37.635
	30.603
	71.244
	62.329
	49.097
	76.537
	74.425
	67.461
	72.815
	41.089
	37.72
	41.866
	58.289
	37.567
	62.727
	49.191
	19.442	19.78
	19.339	8.982
	18.947	19.6
	29.489	14.862
	20.534	22.647
	20.58	22.883
	30.614	23.042
	32.246	10.204
	23.276	13.224
	27.281	12.875
	21.269	10.473
	18.756	10.654
	29.335	10.122
	29.335	10.281
	24.505	18.73
	20.157	14.889
	18.114	19.083
	16.41	24.312
	31.843	25.773
	17.34	25.291
	14.281	10.337
	17.322	23.415
	38.07	17.672
	24.899	17.434
	20.167	24.366
	24.24	10.699
	36.409	13.728
	36.898	23.351
	23.38	11.857
	18.71	14.156
	14.749	17.294
	23.848
	23.795
	47.537
	49.103
	36.501
	29.301
	34.888
	26.682
	24.683
	29.65
	32.498
	32.291
	34.641
	39.258
	29.508
	28.631
	26.167
	37.314
	32.557
	30.029
	33.44
	103.632
	46.281
	47.735
	38.582
	36.801
	38.935
	41.297
	23.198
	32.032
	36.502
	29.865
	48.583
	34.419
	33.464
	40.974
	47.463
	42.028
	37.417
	35.52
	42.23
	29.803
	32.392
	27.045
	38.487
	42.072
	48.384
	39.034
	33.866
	41.395
	36.963
	33.727
	41.768
	66.775
	73.53
	36.57
	71.186
	36.293
	32.636
	24.417
	34.088
	50.572
	154.98
	44.473
	42.308
	53.974
	49.496
	43.721
	57.555
	46.249
	45.705
	51.022
	50.931
	43.817
	184.611
	45.842
	33.585
	53.224
	39.486
	35.654
	26.226
	38.261
	43.011
	54.095
	36.963
	32.445
	29.017
	14.885
	34.648
	34.562
	25.11
	27.158
	30.79
	47.312
	125.137	17.142
	91.13	16.128
	120.278	14.324
	91.4	16.823
	119.312	10.736
	147.909	9.009
	129.654	10.815
	70.612	9.057
	45.137	15.938
	36.583	14.241
	34.748	11.461
	36.98	10.068
	41.23	10.176
	42.518	15.884
	43.774	14.842
	27.428	19.202
	31.889	19.121
	39.975	18.764
	154.921	14.875
	37.437	17.036
	25.693	13.07
	45.476	13.673
	30.079	10.785
	37.872	9.316
	35.276	12.482
	65.493	9.706
	34.813	13.015
	32.123	25.17
	28.258	20.073
	33.66	15.108
	33.842	18.927
	41.008	14.674
	46.428	15.638
	118.274	16.165
	111.092	19.29
	135.802	18.766
	50.802	19.762
	50.848	13.956
	41.216	12.625
	122.169	12.982
	126.749	13.785
	46.79	18.444
	22.296	21.529
	24.927	12.8
	29.818	12.15
	28.566	10.701
	21.948	13.819
	41.459	16.657
	32.7
	25.666
	28.432
	109.297	15.79
	94.359	14.393
	61.012	17.523
	73.067	19.48
	23.08	16.553
	23.1	17.139
	26.196	20.904
	21.121	16.46
	26.277	21.625
	20.028	15.801
	27.38	18.85
	29.524	14.449
	36.091	15.558
	27.311	14.288
	33.267	12.846
	40.127	15.666
		9.718
		25.062
	31.257	13.69
	57.059	10.852
	62.26	16.62
	79.631	11.862
	67.518	14.771
	58.304	11.606
	94.551	11.745
	82.82	13.592
	106.797	14.287
	64.179	11.215
	91.744	15.067
	88.525	16.578
	68.247	11.354
	85.292	13.745
	65.236	16.467
	66.766	12.596
	58.248
	69.554
	23.188
	27.405
	25.652
	19.567
	19.324
	24.323
	26.846
	31.041
	23.322
	18.32
	51.09
	61.703
	29.457
	24.325
	26.597
	18.601
	48.677
	60.056
	27.769
	36.762
	27.573
	20.713
	24.041
	25.749
	42.842
	27.763
	47.801
	46.53
	42.028
	39.025
	33.507
	43.509
	38.691
	44.196
	40.945
	38.478
	42.085
	36.564
	34.312
	34.909
	35.686
	42.513
	30.402
	32.672
	34.666
	43.449
	40.854
	42.416
	35.938
	35.062
	39.796
	35.769
	35.545
	46.485
	31.618
	28.218
	29.627
	30.124
	37.644
	42.294
	22.468
	37.193
	39.883
	81.097	58.625
	91.612	39.048
	93.501	48.721
	54.347	35.065
	47.63	50.229
	62.518	42.12
	69.339	28.626
	77.171	41.465
	139.16	32.631
	98.969	80.99
	61.216	58.236
	78.696	41.314
	56.442	34.233
	52.353	40.631
	77.445	32.937
	48.053	33.783
	87.694	53.245
	84.404	38.95
	74.244	35.367
	73.656	33.794
	89.98	60.04
	94.635	59.684
	117.296	38.523
	76.385	60.998
	55.931	48.601
	70.301	27.04
	70.301	31.342
	70.773	17.942
	65.048	26.695
	71.996	34.466
	133.58
	107.749
	76.675	59.789
	74.731	36.959
	76.262	30.224
	94.279	40.217
	98.016	46.993
	67.798	34.879
	83.149	47.214
	43.172	36.445
		44.968
	90.943	56.618
	112.405	60.239
	83.764	28.338
	97.413	31.976
	105.542	26.145
	72.976	58.771
	91.695	45.2
	90.085	41.04
	98.694	28.984
	75.171	26.164
	85.685	44.333
	84.539	41.516
	57.157	58.691
	111.955	56.654
	112.931	43.97
	61.255	45.312
	83.659	40.556
	94.727	27.999
	142.615	36.582
	104.632	48.9
	79.221	44.393
	89.442	40.739
	98.548	25.021
	70.528	38.852
	67.912
	130.326
	96.272
	141.14
	133.544
	108.642
	78.567
	76.546
	136.501
	110.726
	124.239
	109.752
	73.679
	60.173
	100.886
	95.523
	97.047
	115.646
	101.31
	87.937
	114.634
	197.987
	93.877
	84.174
	153.343
	110.032
	100.861
	83.164
	57.508
	134.236
	92.67
	86.679
	124.068
	86.771
	68.45
	129.816
	94.108
	109.407
	91.28
	75.343
	97.056
	80.963
	75.397
	80.677
	69.056
	72.113
	89.873
	122.28

## Sheet: Figure 4_C
WB silenced HUVEC, eNOS and MT1-MMP
	eNOS
	control	siRNA 77	siRNA 79
	1		0.485332
	1	0.385882	0.141075
	1		0.640498
	1	0.10768	0.256005
	1	0.204618	0.299537
	1	0.32823	0.370047
	MT1
	control	siRNA 77	siRNA 79
	1		0.166917
	1	0.323131	0.066961
	1		0.0764464
	1	0.318591	0.0703004
	1	0.506274	0.162474
	1	0.195985	0.105309
	1	0.438489	0.165621

## Sheet: Figure 4_D
qPCR enos and MT1 in silenced HUVEC
	eNOS				MT1
	c	77	79		c	77	79
	1	0.153157	0.099435		1	0.162126	0.186498
	1	0.79	0.07
	1	0.47	0.72		1	0.27	0.01
					1	0.07	0.02
	1	0.69	0.57
					1	0.3	0.44
