# Supplementary material for: Endothelial MT1‐MMP targeting limits intussusceptive angiogenesis and colitis via TSP1/nitric oxide axis
Source: EMBO Mol Med. 2019 Dec 3;12(2):e10862. doi: 10.15252/emmm.201910862 (PMC7005619; doi:10.15252/emmm.201910862)
Supplement: Supplementary file 11 — Source Data for Figure 5 [file EMMM-12-e10862-s009.zip › Figure5/Figure_5_Source_data.xlsx]

## Sheet: Figure 5_F
Lentivirus rescue IA events during colitis
	cre-	cre- dss	cre+	cre + dss	FL	EA	YF
	2.7027	5.58457	2.23975	2.20464	1.99383	5.56799	3.6368
	1.6981	3.59371	1.55976	2.12486	8.32205		10.7009
	3.13002			3.63377	6.39801		2.03934
	1.01232
	1.23795	6.94636	1.43054	2.78391	3.04848	3.68586	8.72477
	1.60757	16.1915	3.08442	4.77452	9.26935	5.93846	6.86117
	0.747322	8.125	2.86057		6.50409	3.27144	3.25733
	1.04534	9.08432			9.68986	1.87013	7.16927
		5.41218				2.69079
						6.08767
