# Supplementary material for: Endothelial MT1‐MMP targeting limits intussusceptive angiogenesis and colitis via TSP1/nitric oxide axis
Source: EMBO Mol Med. 2019 Dec 3;12(2):e10862. doi: 10.15252/emmm.201910862 (PMC7005619; doi:10.15252/emmm.201910862)
Supplement: Supplementary file 12 — Source Data for Figure 6 [file EMMM-12-e10862-s010.xlsx]

## Sheet: Figure 6_C
TSP1 intensity in perivascular area in MT1f/f vs MT1EC at 3 days of DSS
	MT1-MMP f/f	MT1-MMP EC
	6.65849	10.0008
	5.22504	7.56165
	5.31076	13.4657
	6.71691	9.7232
