# Supplementary material for: Endothelial MT1‐MMP targeting limits intussusceptive angiogenesis and colitis via TSP1/nitric oxide axis
Source: EMBO Mol Med. 2019 Dec 3;12(2):e10862. doi: 10.15252/emmm.201910862 (PMC7005619; doi:10.15252/emmm.201910862)
Supplement: Supplementary file 13 — Source Data for Figure 7 [file EMMM-12-e10862-s011.xlsx]

## Sheet: Figure 7_B
DAF signal in CD47 block in silenced HUVEC
	gel wt	av wt	cd47 wt	igg1 wt	IGG1 10 wt		gel sirna	av sirna	cd47 sirna	igg1 sirna	IGG1 10 sirna
	34.635		61.298				36.996	52.92	54.995	41.723	31.747
	44.013	28.614	96.18	85.307	68.567		32.786	25.194	51.932	39.034	37.601
	33.958	19.43	60.031	56.695	51.982		40.545	22.6	45.142	35.174	17.907
	40.529	25.066	88.882	40.284	49.074		21.546	21.137	39.262	31.487	14.696
	46.159	35.194	40.393	23.561	54.717		36.381	29.85	35.874	55.005	12.74
	37.645	33.609	82.604	66.422	39.543		16.958	62.015	38.384	39.509	42.467
	68.411	24.895	42.548	51.51	45.85		31.98	33.416	45.768	23.475	28.406
	41.692	33.497	45.487	42.135	40.967		27.231	17.24	27.006	49.108	27.757
	42.093	26.718	34.334	95.35	46.837		13.236	19.037	37.009	35.445	44.077
	40.031	19.123	49.299	49.076	47.907		27.911	29.479	50.884	87.808	40.517
	36.332	20.043	42.72	41.404	59.363		40.364	26.581	46.348	49.429	25.21
	22.745	16.344	66.207	82.294	49.055		53.632	34.247	32.941	45.615	26.387
	56.39	18.997	52.571	28.93	31.574		38.061	32.195	37.003	45.322	22.546
	36.41	27.921	55.836	51.161	46.094		32.887	38.404	30.491	28.298	28.259
	37.302	26.262	36.477	44.53	47.557		53.942	22.33	25.774	43.584	52.093
	56.66	20.958	43.81	45.297	68.758		44.921	18.472	22.695	55.778	42.282
	40.796	33.086	34.72	56.339	66.935		28.03	23.394	23.605	60.984	35.814
	30.597	12.482	39.294	19.673	44.948		25.332	28.405	23.416	38.752	21.238
	39.409	11.225	51.236	58.679	37.248		53.278	52.578	53.195	33.589	23.754
	24.145	24.129	36.865	48.067	34.286		34.21		38.99	22.505	39.053
	29.4	24.987	49.891	50.374	72.893		40.741		40.324	12.966	29.378
	24.145	29.073	40.407	47.102	65.907		43.337	22.797	27.577	26.87	18.268
	29.4	24.225	35.918	76.149	109.278		40.411	18.814	25.246	39.157	26.336
	28.58	18.682	34.129	34.389	79.601		32.352	17.722	26.628	33.677	19.735
	48.82	29.542	41.989	43.368	52.479		26.193	21.293	24.787	23.895	25.545
	39.826	26.538	51.144	39.074	53.149		24.11	26.394	25.253	30.511	30.836
	43.568	19.019	34.581	59.734	72.885		34.242	24.898	30.426	23.358	24.39
		14.436	48.208		33.174		20.662	38.286	22.15	38.69	55.457
	80.646	14.805	50.398		42.23		28.648	32.931	36.461	49.54	26.061
	60.804		26.094	65.464	43.383		16.851	21.635	42.164	33.726	25.338
	52.051		71.545	59.281	44.999		51.829	22.174	25.919	23.72
	105.604	16.656	63.619	50.026	30.946		42.77	38.944	24.899	32.849
	71.374	22.078	25.26	62.936	38.692			31.614	22.23	28.2	38.379
	52.767	16.941		47.097	37.104			33.039		34.697	17.047
	65.159	21.144	49.813	45.533	70.347			27.92		42.243	31.509
	57.036	15.415	64.553	32.633	36.549		30.015	44.498		21.318	34.35
	67.592	16.851	47.372	67.727	40.38		20.281	30.218			35.412
	79.408	18.809	59.969	44.105	45.664		22.818	25.462			38.518
	45.871	11.971	23.876	42.744	100.473		20.145	18.686			29.255
	45.82	9.722	28.001	62.81	39.652		18.643	23.631			34.916
	84.42	8.79	114.192	36.743	57.399		16.499	26.375			78.3
	107.213	11.317	35.742	69.845	88.618		22.402	21.363			72.097
	62.692	18.325	23.339	54.027	51.105		22.152	19.658			83.123
	64.311	14.3	34.912	37.825	63.954		30.507	22.891			72.642
	101.994	10.678	74.656	28.586			24.994	26.993			40.719
	95.984	32.919	76.327	52.793			25.423	28.095			46.179
	134.247	18.011	84.408	45.332			30.157	34.102			30.34
	124.617	10.193	65.146	22.918			37.833	31.18			52.971
	101.082	21.312	53.028	42.944			39.093				40.342
	144.2	18.449	77.71				45.705				47.735
	121.742	15.2	69.187				27.163				34.671
	47.283	12.979	60.315				24.742				37.065
	113.194	15.938	19.923				39.398				41.865
	112.576	33.244	37.171				32.53				42.894
	114.476	17.09	35.613				54.919				20.605
	93.291	15.786					38.772				25.96
	106.029	16.027					46.519				25.907
	82.51	16.345	37.863				50.483
	88.251	21.099	65.092				44.75
	55.073	25.207	60.464				46.705
	36.973	18.855	54.924				41.449
	24.28	21.054	30.41				37.911
	31.302	21.574	20.805				27.548
	55.096	8.299	20.377				25.516
	56.435	7.871	30.908				41.801
		34.86	54.645				46.278
			39.641
	42.688		57.504
	39.447		30.59
	29.198	28.728	21.382
	37.228	35.908	31.75
	76.175	27.374	26.871
	41.883	33.11	48.151
	37.676	24.97	75.598
	52.251	26.661	46.431
	41.021	19.815	20.921
	23.319	21.812	36.308
	53.532	28.755	70.007
	21.055	33.342	32.25
	33.039	35.622	75.095
	50.691	35.026	26.122
	44.682	40.364	88.871
	34.119	35.368	14.914
	25.711	54.756
	24.733	42.755
	45.89	19.186
	25.263	28.782
	37.635	38.339
	30.603	26.644
	71.244	28.075
	62.329	18.812
	49.097	15.103
	76.537	26.224
	74.425	33.06
	67.461	22.542
	72.815	34.319
	41.089	38.6
	37.72	43.056
	41.866	31.18
	58.289	48.093
	37.567	45.406
	62.727	29.253
	49.191
	125.137	39.881	23.682	52.989	38.829		17.142	21.107		19.935	24.974
	91.13	33.536	18.756	44.68	36.121		16.128	23.515	18.99	17.068	33.789
	120.278	42.112	14.349	37.785	37.21		14.324	23.001	18.955	9.015	28.917
	91.4	32.121	17.994	49.405	44.213		16.823	25.477	19.855	8.414	31.427
	119.312	41.496	15.054	41.187	36.123		10.736	18.814	20.637	24.312	25.793
	147.909	36.744	17.984	35.584	35.655		9.009	17.896	15.581	16.963	28.932
	129.654	34.393	19.132	60.213	30.516		10.815	19.009	19.162	19.375	22.008
	70.612	35.244	17.615	56.025	46.192		9.057	19.815	19.24	17.658	16.013
	45.137	40.175	20.854	41.17	32.281		15.938	25.256	17.743	13.132	25.394
	36.583	36.857	21.256	47.746	37.76		14.241	27.184	12.829	9.825	33.378
	34.748	32.394	29.14	39.133	25.076		11.461	17.996	21.792	10.034	14.492
	36.98	27.532	26.388	37.411	35.149		10.068	21.245	14.176	20.894	19.545
	41.23	36.43	18.737	37.101	25.704		10.176	24.397	17.102	17.303	16.947
	42.518	35.943	18.509	74.066	34.866		15.884	25.556	27.2	21.825	19.15
	43.774	37.535	21.024	48.724	33.865		14.842	24.635	18.369	16.398	22.979
	27.428	29.483	14.15	36.445	32.064		19.202	21.681	14.529	11.063	21.263
	31.889	33.677	15.933	31.376	22.011		19.121	22.487	17.588	18.984	25.949
	39.975	29.399	21.725	25.351	41.652		18.764	23.039	13.187	14.055	29.074
	154.921	32.474	14.638	37.46	18.845		14.875	18.32	10.459	17.514	22.755
	37.437	37.755	20.346	36.165	35.729		17.036	23.969	11.787	9.265	25.074
	25.693	40.413	19.352	39.038	31.675		13.07	31.066	15.639	19.79	22.669
	45.476	29.422	18.624	37.5	24.617		13.673	26.108	14.869	21.787	16.676
	30.079	30.436	17.408	31.908	27.939		10.785	26.765	16.649	19.932	11.976
	37.872	33.342	18.116	23.37	27.328		9.316	19.902	18.402	21.735	19.974
	35.276	29.303	18.539	23.221	43.118		12.482	35.52	12.64	20.65	16.661
	65.493	22.724	15.874	51.779	63.719		9.706	22.326	11.829	155.13	30.775
	34.813	24.132	17.177	45.763	55.15		13.015	18.376	10.256	14.452	18.452
	32.123	40.371	17.565	25.668	43.297		25.17	19.503	12.496		17.277
	28.258	29.147	14.649	39.766	25.762		20.073	19.27	29.611		13.762
	33.66	29.11	16.451	25.198	33.215		15.108	25.213	10.112	21.943	15.961
	33.842	21.819	16.105	25.11	34.342		18.927	31.404	11.649	17.772	12.941
	41.008	48.584	16.102	32.053	30.974		14.674	21.417	16.248	21.275	14.909
	46.428	36.366	15.35		30.863		15.638		23.279	18.34	16.618
	118.274	52.176	15.797		38.401		16.165		24.575	18.456	21.153
	111.092		14.29	75.077	32.105		19.29	28.396		12.629
	135.802	24.069	15.571	86.188	26.243		18.766	28.098		16.41
	50.802	20.443	16.209	45.427	36.636		19.762	18.532	13.839	19.899	16.589
	50.848	25.807	23.658	46.571	40.938		13.956	15.534	18.688	19.235	20.186
	41.216	21.324	13.552	40.228	32.336		12.625	13.3	24.085	15.37	17.816
	122.169	25.601	18.617	54.712	25.86		12.982	19.077	18.697	16.267	23.272
	126.749	26.064		35.988	30.434		13.785	15.591	31.187	14.003	19.924
	46.79	24.024	17.854	43.439	27.537		18.444	17.809	15.757	17.205	22.346
	22.296	27.353	19.747	35.134			21.529	29.541	13.884	16.612	20.849
	24.927	23.259	22.442	36.65			12.8	19.626	11.762	11.746	20.83
	29.818	28.165	21.443	28.689	71.449		12.15	24.628	12.182	12.797	28.555
	28.566	26.194	20.734	35.453	53.756		10.701	23.685	13.279	13.832	22.669
	21.948	27.921	15.456	37.378	61.617		13.819	18.79	10.425	16.118	22.667
	41.459	29.934	17.229	34.907	93.712		16.657	14.663	13.96	15.638	16.819
	32.7	34.358	16.82	31.117	65.794			13.449	12.024	17.776	21.871
	25.666	28.64	22.555	29.112	59.053			8.709	7.818	11.643	14.855
	28.432	27.977	27.253	38.524	46.532			14.052	8.802	11.007	14.436
	109.297	28.349	16.54	39.204	50.833		15.79	14.109	8.485	14.064	25.361
	94.359	25.17	20.014	30.001	63.872		14.393	13.092	10.751	10.744	15.447
	61.012	20.682	19.79	35.918	40.899		17.523	23.728	10.674	14.097	21.238
	73.067	22.663	18.389	23.577	43.945		19.48	14.149	12.716	10.219	24.132
	23.08	22.566	14.876	27.048	43.597		16.553	10.009	11.917	16.313	18.111
	23.1	22.582	32.812	29.804	67.039		17.139	16.34	13.273	13.373	19.093
	26.196	34.467	21.532	44.889	43.143		20.904	13.363	13.653	15.534	15.992
	21.121	26.19	17.402	35.059	49.336		16.46		9.632	11.432	16.336
	26.277	31.055	16.682	38.359	26.99		21.625		14.351	11.236	9.992
	20.028	22.946	16.006	29.757	40.937		15.801		11.572	12.047	11.675
	27.38	31.085	20.087	52.014	55.474		18.85		12.118	9.813	8.913
	29.524	25.985	23.645		59.812		14.449		12.359		18.276
	36.091	27.995	17.024		59.341		15.558		11.09
	27.311	23.911	19.239		54.294		14.288		7.833
	33.267	32.253	22.377		46.18		12.846		13.824
	40.127	28.272	18.889		66.281		15.666		23.071
		22.211	20.181		48.594		9.718		18.788
		31.282	26.844		47.318		25.062		24.496
	31.257	23.166	22.79		86.096		13.69		14.778
	57.059	20.743	19.057		63.251		10.852		16.51
	62.26		17.85		47.545		16.62		26.908
	79.631		28.615		36.101		11.862		9.316
	67.518		24.298		45.82		14.771		12.741
	58.304				42.557		11.606		7.592
	94.551				43.969		11.745		13.985
	82.82				40.432		13.592		11.9
	106.797				58.569		14.287		22.436
	64.179				42.314		11.215
	91.744				41.962		15.067
	88.525				63.688		16.578
	68.247				40.968		11.354
	85.292				44.378		13.745
	65.236				52.537		16.467
	66.766				42.84		12.596
	58.248				31.038
	69.554				95.601
	23.188				79.817
	27.405
	25.652
	19.567
	19.324
	24.323
	26.846
	31.041
	23.322
	18.32
	51.09
	61.703
	29.457
	24.325
	26.597
	18.601
	48.677
	60.056
	27.769
	36.762
	27.573
	20.713
	24.041
	25.749
	42.842
	27.763
	47.801
	46.53
	42.028
	39.025
	33.507
	43.509
	38.691
	44.196
	40.945
	38.478
	42.085
	36.564
	34.312
	34.909
	35.686
	42.513
	30.402
	32.672
	34.666
	43.449
	40.854
	42.416
	35.938
	35.062
	39.796
	35.769
	35.545
	46.485
	31.618
	28.218
	29.627
	30.124
	37.644
	42.294
	22.468
	37.193
	39.883
	81.097	69.445	31.216	80.787	187.035		58.625	45.163	53.257	71.683	61.087
	91.612	60.323	42.645	142.853	77.211		39.048	52.315	51.04	48.341	85.884
	93.501	35.035	45.279	80.803	153.595		48.721	67.138	66.41	54.182	74.126
	54.347	42.128	58.084	62.214	136.13		35.065	49.853	43.932	38.512	39.116
	47.63	49.713	28.017	109.065	162.605		50.229	47.583	55.265	67.131	55.916
	62.518	39.202	62.689	63.565	85.022		42.12	38.478	30.968	60.13	65.778
	69.339	43.124	44.928	51.773			28.626	54.324	35.774	63.078	67.326
	77.171	26.162	86.185	105.69	162.496		41.465	34.672	36.135	41.334	43.589
	139.16	42.881	50.253	110.734	84.955		32.631	32.892	36.141	49.79	71.463
	98.969	55.27	61.551	81.988	107.817		80.99	44.343	35.576	104.019	94.449
	61.216	58.946	64.882	75.907	151.119		58.236	52.546	71.589	54.652	71.701
	78.696	65.69	46.155	100.902	101.407		41.314	80.391	58.299	97.353	37.299
	56.442	85.021	39.012	142.629	99.481		34.233	42.721	54.055	65.907	56.27
	52.353	43.266	43.543	64.085	99.088		40.631	43.885	26.862	54.764	79.925
	77.445	45.459	53.787	121.961			32.937	41.478	43.547	81.769	39.319
	48.053	39.263	63.105	108.356			33.783	49.693	24.909	57.423	37.96
	87.694	44.004	54.964	113.011	88.887		53.245	49.354	47.065	34.841	32.097
	84.404	85.925	57.476	126.331	85.337		38.95	49.69	42.088	53.904	31.005
	74.244	43.069	38.586	102.141	106.196		35.367	62.76	31.71	48.82	30.965
	73.656	56.738	43.922	131.514	117.924		33.794	44.455	35.07	34.759	40.35
	89.98	47.451	52.549	70.987	122.378		60.04	38.723	22.926	44.997	30.655
	94.635	29.659	59.438		73.215		59.684	42.015	24.693	29.186	38.254
	117.296	59.77	75.307		114.395		38.523	27.809	38.346	23.837	46.861
	76.385	57.261	79.594		53.702		60.998	38.73	49.999	39.066
	55.931	101.428			107.305		48.601	59.604	69.546	54.654
	70.301	61.301		85.871	114.789		27.04	35.319		40.14	54.284
	70.301	37.095	51.298	91.608	75.85		31.342	37.115		38.998	54.125
	70.773	68.755	37.58	68.03	73.774		17.942	38.249	74.595	48.233	40.166
	65.048	55.432	62.42	69.177	86.848		26.695	46.943	63.367	58.382	64.072
	71.996	61.809	49.467	81.344	57.595		34.466	41.686	49.789		83.835
	133.58	61.303	53.107	58.73	74.173			51.523	38.017	53.679	23.912
	107.749	34.96	55.853	102.266	85.574			37.987	125.066	68.286	60.438
	76.675	56.487	53.621	107.402	89.019		59.789	80.243	34.957	65.762	45.044
	74.731	48.93	47.656	87.453	89.652		36.959	47.83	84.732	47.91	49.089
	76.262	40.169	53.931	51.991	115.247		30.224	48.276	63.857	57.369	62.94
	94.279	38.882	52.05	93.287	122.244		40.217	50.397	73.24	63.465	37.189
	98.016	72.656	79.473	69.839	116.656		46.993	56.58	47.546	67.883	29.521
	67.798	32.108	61.413	62.76	120.735		34.879	84.694	92.792	48.686	22.485
	83.149	77.511	90.097	56.742	125.1		47.214	31.587	43.63	34.369
	43.172	65.712	80.866	103.016	111.85		36.445		114.3	70.037
		69.83	58.848	51.328	113.321		44.968		57.818	76.614
	90.943	56.88	50.693	101.112			56.618	46.685	48.891	56.876	56.045
	112.405	68.655	83.932	75.144			60.239	41.162	73.005	66.468	42.197
	83.764	78.243	67.792	45.552			28.338	51.693	49.105	57.114	61.521
	97.413	101.767	59.122	50.038			31.976	47.787	52.381	72.996	64.986
	105.542		51.717	54.181			26.145	37.202	45.511	96.057	80.428
	72.976		67.556	76.039			58.771	59.401	29.691	60.311	37.301
	91.695	63.963	41.557	98.651			45.2	61.845	38.171	70.436	56.757
	90.085	35.97	44.55				41.04	41.306	40.064	48.974	41.868
	98.694	34.146	76.336				28.984	41.431	46.646	97.758	57.029
	75.171	32.132	54.386	74.167			26.164	42.125	29.363	54.625	31.044
	85.685	29.498	80.476	51.23			44.333	43.274	48.682	74.217	47.023
	84.539	20.337	54.219	125.956			41.516	47.172	42.019	90.759	64.973
	57.157	29.832	54.853	67.6			58.691	48.956	38.452	56.081	38.883
	111.955	33.618	60.56	78.188			56.654	40.587	43.209		59.268
	112.931	44.588	82.634	70.568			43.97	44.977			81.106
	61.255	43.836	34.199	113.221			45.312	43.182			108.862
	83.659	51.261	50.229	68.629			40.556	43.182			43.238
	94.727	54.907	79.817	115.449			27.999	46.317			49.936
	142.615	41.772	75.836	112.566			36.582	44.93			37.004
	104.632	48.204	82.204	103.988			48.9	53.285			63.503
	79.221	39.388	51.763	83.111			44.393	49.962
	89.442	83.315		94.146			40.739	42.359
	98.548	95.339		125.863			25.021	56.936
	70.528	84.81		126.62			38.852	45.588
	67.912	74.029		59.474				40.549
	130.326	78.623						46.887
	96.272	76.248						51.144
	141.14	90.171						63.638
	133.544	57.423						60.507
	108.642	48.077						46.442
	78.567	79.462						30.737
	76.546	35.844						54.202
	136.501							43.455
	110.726							31.706
	124.239							45.335
	109.752							32.707
	73.679
	60.173
	100.886
	95.523
	97.047
	115.646
	101.31
	87.937
	114.634
	197.987
	93.877
	84.174
	153.343
	110.032
	100.861
	83.164
	57.508
	134.236
	92.67
	86.679
	124.068
	86.771
	68.45
	129.816
	94.108
	109.407
	91.28
	75.343
	97.056
	80.963
	75.397
	80.677
	69.056
	72.113
	89.873
	122.28

## Sheet: Figure 7_C
DAF signal in RGD in silenced HUVEC
	GELATINA WT	RGD 200 WT	RGD 2nM WT	RDAS 200 wt	RDAS 2n wt		GELATINA sirna	RGD 200 sirna	RGD 2nM sirna	RDAS 200 sirna	RDAS 2 sirna
	19.442	19.923	34.94	40.217	59.123		19.78	17.23	18.796	19.494	28.229
	19.339	40.923	36.471	24.468	69.403		8.982	17.444	17.538	19.358	41.982
	18.947	30.113	23.743	27.653	39.196		19.6	37.154	16.864	20.624	35.254
	29.489	31.98	30.816	40.167	56.565		14.862	31.602	22.19	12.997	27.221
	20.534	25.429	35.566	40.096	43.165		22.647	19.26	22.35	20.453	35.534
	20.58	41.074	14.355	37.983	46.536		22.883	24.905	36.042	21.075	21.104
	30.614	25.793	42.014	46.415	45.385		23.042	44.467	21.489	19.818	38.401
	32.246	70.454	23.553	43.807	35.846		10.204	28.101	30.727	17.196	46.406
	23.276	32.244	26.708	40.713	41.172		13.224	35.455	21.629	24.212	31.326
	27.281	34.527	20.973	31.85	55.982		12.875	22.393	17.585	20.954	37.122
	21.269	37.045	15.77	38.377	40.365		10.473	17.394	22.652	11.187	24.059
	18.756	35.429	12.749	41.673	40.328		10.654	23.632	20.633	15.26	40.184
	29.335	16.704	11.566	29.306	36.307		10.122	19.919	29.803	18.4	34.135
	29.335	29.092	15.907	51.504	52.462		10.281	19.008	34.978	8.158	24.085
	24.505	38.693	27.867	53.333	28.991		18.73	22.994	21.014	17.18	28.217
	20.157	27.445	14.771	32.212	40.434		14.889	32.549	17.22	10.643	32.322
	18.114	23.501	24.086	31.925	63.482		19.083	18.456	32.795	25.402	19.274
	16.41	24.487	26.361	72.748	55.122		24.312	28.857	17.677	20.143	31.791
	31.843	23.822	13.332	25.912	81.177		25.773	29.177	25.889	17.143	30.292
	17.34	26.471	14.368	46.524	80.081		25.291	19.395	18.123	12.859	32.234
	14.281	39.386	11.704	36.564	77.433		10.337	17.279	15.832	10.801	28.717
	17.322	22.082	39.38	36.452	63.096		23.415	35.661	10.991	13.063	54.005
	38.07	39.776	42.793	21.774	36.344		17.672	23.153	18.154		26.255
	24.899	41.601	14.766	30.168	38.008		17.434	29.169	17.687		32.225
	20.167	36.54	6.384	57.382	32.36		24.366	30	19.399		37.686
	24.24	38.258	17.232	49.236	57.693		10.699	27.959	14.645		38.994
	36.409	50.798	7.26	45.837	74.225		13.728	21.018	14.839
	36.898	33.241	36.335	38.047	51.668		23.351	27.099	30.345
	23.38	25.11		47.443	55.958		11.857	17.248	10.584		29.772
	18.71	38.911		33.09	48.324		14.156	30.304	8.93		22.074
	14.749	42.024	33.402	39.337	36.903		17.294	20.666	8.572		26.892
	23.848	31.943	39.681	43.589	48.691			26.046	10.886		57.55
	23.795	24.931	34.574	46.968	56.88			17.759	19.67		41.159
		42.399	31.682	41.207	34.76			17.905	17.227		31.092
		16.318	20.264	48.197	41.463			15.793	11.582		19.458
	47.537	35.429	26.536	38.393	110.875			27.687			22.157
	49.103		30.059	68.169	32.399			18.755			31.494
	36.501		34.175	35.643	32.115			7.846			25.714
	29.301	21.982	31.326	27.39	37.299			9.093			22.714
	34.888	29.167	19.277	40.601				9.749			17.611
	26.682	30.725	19.018	27.651				14.17			26.588
	24.683	39.213	23.42	42.228	55.363			10.669			16.651
	29.65	35.832	31.503	41.523	36.154			16.342			29.643
	32.498	30.412	34.825	37.09	63.554			9.061			22.452
	32.291	25.907	19.052	26.213	45.978			11.127			31.035
	34.641	23.186	32.215	47.44	66.163			11.209			18.153
	39.258	19.771	21.613	27.44	59.872			15.162			32.725
	29.508	26.119	27.05	35.93	45.182						25.382
	28.631	21.277	30.107	32.67	51.882						33.702
	26.167	7.46	36.125	20.158	26.433						37.865
	37.314	30.214	39.816	29.359	54.074						24.991
	32.557	32.371	29.018	33.634	57.649						24.53
	30.029	32.371	20.098	32.151	54.569						23.963
	33.44	50.131	21.761	20.828	40.62						23.551
	103.632	47.626	19.328	17.613	39.402						21.52
	46.281	30.297	31.142	18.707	58.075						39.615
	47.735	30.326	40.973	20.69	47.139						36.034
	38.582	33.413	34.975	19.97	47.444						22.378
	36.801	44.292	47.21	30.66	45.07
	38.935	16.485	51.887		84.678
	41.297	18.86	36.006		53.039
	23.198	25.391	19.62	31.787	31.761
	32.032	44	28.898	38.52	59.464
	36.502	50.546	15.73	30.039	37.042
	29.865	36.76	16.729	25.324	81.467
	48.583	40.789	25.153	27.019	44.366
	34.419	36.502	12.75	29.968	55.85
	33.464	52.371	48.609	33.735	54.014
	40.974	53.691	37.111	48.734	49.155
	47.463	53.674	27.9	24.506	45.106
	42.028	36.579	10.552	39.735	48.045
	37.417	17.623		30.356	52.066
	35.52	24.649		35.148	39.55
	42.23	34.24		39.352	42.422
	29.803	19.447		45.864	61.766
	32.392			38.134	41.734
	27.045			27.533	22.842
		12.774		34.495	37.366
		19.458		37.017	38.67
		15.383		27.017	21.711
	38.487	20.37		44.622	25.808
	42.072	20.697		34.688	44.896
	48.384	15.228		33.95	30.811
	39.034	37.807		43.521	60.712
	33.866	29		24.402	27.953
	41.395	45.967		44.7	34.733
	36.963	26.347		23.712	33.002
	33.727	36.103		35.281	23.544
	41.768	34.406		23.536
	66.775	37.42		32.857
	73.53	26.278		24
	36.57	18.37		19.355
	71.186	41.238		16.492
	36.293	17.466		23.457
	32.636	19.118		36.453
	24.417	19.883		42.689
	34.088	11.386		37.181
	50.572	13.014		36.642
	154.98	15.935		30.456
	44.473	13.927		28.833
	42.308	20.837		21.817
	53.974	79.034		44.598
	49.496	61.962		22.657
	43.721	26.928		23.03
	57.555	16.638		21.355
	46.249			61.706
	45.705			30.385
	51.022			22.633
	50.931			26.988
	43.817			39.202
	184.611			26.906
	45.842			36.339
	33.585			25.715
	53.224			25.628
	39.486			39.736
	35.654			43.355
	26.226			31.294
	38.261			28.149
	43.011			34.495
	54.095			29.281
	36.963			32.4
	32.445			19.94
	29.017			38.991
	14.885			26.065
	34.648
	34.562			53.678
	25.11			32.625
	27.158			52.102
	30.79			29.595
	47.312			48.405
				30.358
				41.079
				27.079
				31.414
				55.156
				62.98
				34.063
				29.455
				26.474
				32.056
				33.601
				41.119
				50.601
				29.301
				38.332
				57.556
				27.012
				71.879
				71.957
				37.328
				34.778
				56.676
				33.161
				31.992
				29.403
				36.325
				25.435
				26.097
				32.834
				55.104
				33.164
				41.391
				29.174
				30.678
				33.134
				33.103
				37.329
				22.048
				31.444
				28.902
				27.316
				53.182
				34.666
				34.071
				23.12
				24.832
				25.152
				49.597
				44.762
				24.182
				23.743
				21.457
				27.045
				28.561
				25.94
				28.755
				24.374
				55.481
				30.768
	125.137	22.665	37.465	54.355	55.224		17.142	22.405	21.19	14.648	23.319
	91.13	23.45	20.912	46.593	39.517		16.128	14.546	11.289	12.873	14.78
	120.278	19.041	21.811	38.545	28.235		14.324	13.535	13.079	16.06	18.233
	91.4	22.579	28.539	73.226	34.094		16.823	18.784	11.154	15.724	18.345
	119.312	20.733	28.098	43.884	130.251		10.736	12.339	14.183	16.137	11.034
	147.909	19.055	24.439	39.619	36.525		9.009	10.639	16.163	17.633	18.244
	129.654	19.097	23.719	46.899	37.081		10.815	14.747	12.554	11.452	15.745
	70.612	20.077	20.984	39.994	30.538		9.057	13.825	10.4	15.846	12.745
	45.137	19.686	27.872	45.006	33.87		15.938	50.276	25.819	17.554	15.066
	36.583	17.656	17.562	113.198	27.929		14.241	17.638	14.929	16.379	17.309
	34.748	19.178	32.307	111.157	25.265		11.461	13.304	11.669	13.536	14.813
	36.98	21.072	20.526	59.612	30.122		10.068	14.259	13.128	17.544	14.501
	41.23	21.966	16.864	49.204	18.12		10.176	18.609	15.461	14.782	18.168
	42.518	17.345	15.522	45.766	21.151		15.884	20.658	15.108	11.914	18.167
	43.774	18.373	16.796	46.878	24.363		14.842	19.567	14.304	19.198	12.224
	27.428	19.783	19.828	35.524	114.368		19.202	21.028	20.871	15.923	13.053
	31.889	17.257	22.822	44.09	29.689		19.121	12.216	14.805	12.237	15.398
	39.975	18.045	23.723	42.504	25.433		18.764	13.597	9.685	10.691	18.929
	154.921	22.058	36.087	41.471	26.846		14.875	16.333	10.638	14.839	17.156
	37.437	19.646	27.943	52.571	31.663		17.036	10.979	11.705	15.714	17.415
	25.693	27.446	21.748	55.922	154.193		13.07	9.76		18.646	15.888
	45.476	32.024	17.589	38.176	22.29		13.673	13.873		13.891	15.304
	30.079	27.126	20.072	37.024	31.234		10.785	11.767		12.234	16.42
	37.872	26.205	20.446	35.61	36.523		9.316	13.76	9.184	11.893	19.734
	35.276	19.303	24.456	38.539	27.461		12.482	12.863	14.182	16.591	16.413
	65.493	17.889	22.601	66.563	18.532		9.706	16.289	13.089	11.325	24.692
	34.813	17.241	21.197	41.666	18.228		13.015	9.097	12.747	10.027	19.441
	32.123	19.779	29.128	50.539	25.704		25.17	14.038	13.705	9.548	14.192
	28.258	15.435	20.676	40.868	26.119		20.073	12.956	14.365	8.676	18.19
	33.66	18.567	20.641	24.952	21.17		15.108	18.376	14.36	7.855	11.364
	33.842	16.466	22.542	38.422	22.624		18.927	12.906	15.177	11.134	17.001
	41.008	17.329	17.633	31.689	21.008		14.674	8.609	17.121	17.536	21.029
	46.428	15.957	16.141	35.261	21.983		15.638	19.456	10.467	21.642	25.933
	118.274	12.977	16.598	41.565	25.136		16.165		17.826	18.468	18.916
	111.092		14.064	32.564	14.405		19.29		12.536	20.99	16.526
	135.802		21.196	40.472	25.991		18.766	20.392	17.945	17.1	16.576
	50.802	22.013	20.622	39.357	24.998		19.762	20.511	14.245	22.749
	50.848	26.378	15.16		28.243		13.956	20.187	15.121	15.875	15.127
	41.216	21.596	15.515		22.154		12.625	22.571	15.138	14.805	14.912
	122.169	17.163	17.707	109.119	20.932		12.982	21.568	18.183	19.096	13.82
	126.749	15.324	15.078	54.63	33.305		13.785	21.915	17.814	11.008	13.125
	46.79	13.982	11.92	28.932	29.495		18.444	19.206	15.695	8.778	17.271
	22.296	11.009	13.539	35.922	24.204		21.529	21.89	18.241	10.079	11.22
	24.927	10.906		30.398	180.891		12.8	16.784	17.621		13.944
	29.818	13.748		27.413			12.15	15.364	15.02		12.904
	28.566	15.676	25.132	28.972			10.701	17.427	15.001	23.637	19.375
	21.948	20.18	31.783	20.543			13.819	27.471	22.602	21.144	14.063
	41.459	22.6	32.394	28.054			16.657	21.368	13.417	20.049	14.046
	32.7	18.051	28.977	30.237	60.401			20.648	18.513	20.984	9.67
	25.666	16.127	28.669	24.087	35.615			20.906	13.237	20.068	13.946
	28.432	20.244	24.527	37.564	34.619			23.653	16.272	20.347	11.859
	109.297	27.468	24.715	26.081	33.665		15.79	17.943	18.028	21.829	16.31
	94.359	24.686	23.292	39.329	55.561		14.393	22.601	14.352	15.564	13.749
	61.012	20.584	31.94	35.13	68.795		17.523	16.279	14.455	18.643	11.549
	73.067	26.293	26.267	22.662	39.872		19.48	23.628	12.41	22.707	11.949
	23.08	22.537	31.037	21.84	53.26		16.553	20.975	13.747	23.163	12.201
	23.1	31.803	22.564	26.942	43.071		17.139	18.136	9.999	29.839	10.738
	26.196	23.748	27.323	24.773	34.007		20.904	21.759	13.1	28.104	12.103
	21.121	21.552	31.662	25.577	32.73		16.46	20.025	17.36	15.192	9.728
	26.277	19.691	23.834	26.624	37.661		21.625	20.455	16.758	16.778	15.978
	20.028	20.127	27.067	30.932	42.237		15.801	21.474	10.641	16.373	13.924
	27.38	23.518	24.157	21.26	26.502		18.85	19.066	10.246	15.007	19.487
	29.524	18.492	30.348	36.402	25.986		14.449	23.414	8.895	20.51	21.753
	36.091	19.38	28.692	22.607	25.965		15.558	16.452	13.382	16.99	15.263
	27.311	27.002	28.645	31.693	37.667		14.288	14.72	12.214	25.026	18.206
	33.267	17.522	26.035	26.601	29.598		12.846	19.977	13.689	20.034	15.614
	40.127		23.285	23.57	33.196		15.666	24.365	12.944	21.722	13.999
			19.407	27.956	32.809		9.718		15.37	29.765	13.795
			29.846	19.849	40.554		25.062			18.931	14.146
	31.257		23.108	29.256	57.805		13.69			17.361	16.35
	57.059		24.601	20.462	40.389		10.852			24.431	20.337
	62.26		19.152	33.841	40.837		16.62			17.145	19.41
	79.631		15.523	24.466	38.704		11.862
	67.518		18.756	27.917	60.374		14.771
	58.304		25.268	30.218	30.252		11.606
	94.551		24.665	34.156	44.285		11.745
	82.82		21.089	32.335	47.623		13.592
	106.797		29.679	26.432	29.425		14.287
	64.179		30.539		27.365		11.215
	91.744		36.709		62.215		15.067
	88.525		26.164				16.578
	68.247		37.892				11.354
	85.292						13.745
	65.236						16.467
	66.766						12.596
	58.248
	69.554
	23.188
	27.405
	25.652
	19.567
	19.324
	24.323
	26.846
	31.041
	23.322
	18.32
	51.09
	61.703
	29.457
	24.325
	26.597
	18.601
	48.677
	60.056
	27.769
	36.762
	27.573
	20.713
	24.041
	25.749
	42.842
	27.763
	47.801
	46.53
	42.028
	39.025
	33.507
	43.509
	38.691
	44.196
	40.945
	38.478
	42.085
	36.564
	34.312
	34.909
	35.686
	42.513
	30.402
	32.672
	34.666
	43.449
	40.854
	42.416
	35.938
	35.062
	39.796
	35.769
	35.545
	46.485
	31.618
	28.218
	29.627
	30.124
	37.644
	42.294
	22.468
	37.193
	39.883
	81.097	77.717	41.168	110.755	134.272		58.625	52.455	39.59	27.724	54.362
	91.612	69.05	32.215	120.412	77.832		39.048	56.081	33.734	28.598	57.233
	93.501	67.773	37.903	105.044	63.747		48.721	58.681	27.096	38.048	40.191
	54.347	62.86	31.192	99.185	76.949		35.065	44.875	22.214	32.887	51.851
	47.63	87.782	45.773	84.603	127.84		50.229	45.901	27.901	39.825	48.865
	62.518	66.927	31.785	108.314	110.693		42.12	38.488	41.509	43.439	59.057
	69.339	61.93	62.223	97.219	95.395		28.626	41.737	28.904	42.199	79.435
	77.171	77.026	36.81	92.254	133.744		41.465	54.991	38.535	41.834	39.151
	139.16	57.069	44.962	111.103	147.978		32.631	60.656	32.055	36.435	73.069
	98.969	72.407	88.892	102.457	149.567		80.99	35.616	60.473	47.117	55.321
	61.216	73.642	74.954	72.967	91.381		58.236	132.889	58.136	55.061	61.791
	78.696	86.344	64.185	78.4	77.378		41.314	56.42	48.191	38.559	42.328
	56.442	48.376	41.66	103.851	59.128		34.233	68.457	42.196	37.422	81.601
	52.353	41.752	41.934	90.53	117.055		40.631	89.765	50.225	76.202	47.297
	77.445	52.582	59.293	77.997	70.335		32.937	44.916	59.817	51.85	46.253
	48.053	59.648	48.56	93.477	67.778		33.783	73.08	41.611	43.915	50.265
	87.694	62.864	51.19	81.655	113.489		53.245	96.403	46.853	33.021	79.04
	84.404	64.639	67.935	102.842	65.586		38.95	64.113	45.037	39.945	38.716
	74.244	94.115	69.706	100.684	49.081		35.367	51.45	60.936	38.731	62.184
	73.656	47.273	127.353	131.84	69.861		33.794	49.59	50.736	34.119	38.913
	89.98	65.724	44.232	130.51	46.428		60.04	58.328	48.278	41.226	32.717
	94.635	59.621	53.389	106.057	150.944		59.684	41.326	66.604	42.577	79.069
	117.296	86.192	43.705	90.24			38.523	61.556	42.344	62.085	45.463
	76.385	47.275	62.762	114.207			60.998	30.455	76.643	64.493	28.59
	55.931	44.944	122.787	141.908	108.189		48.601	71.424	41.122	53.774	37.731
	70.301	63.786	94.341	74.019	86.803		27.04	67.77	50.063	46.954	33.173
	70.301	70.002	34.922	109.49	141.917		31.342	69.825	50.424	45.522
	70.773	54.569	79.232	65.091	134.311		17.942	75.423		43.707
	65.048	62.527	72.955	84.008	155.511		26.695	93.261		51.93	47.255
	71.996	43.68	83.692	101.284	85.544		34.466	69.656	53.544	34.368	48.948
	133.58	89.164	74.726	101.411	105.687				33.582	44.638	63.724
	107.749	66.373	42.52	107.292	85.483				29.935	35.656	65.754
	76.675	73.416	57.668	87.372	83.291		59.789	42.994	44.799	57.138	39.817
	74.731	52.349		101.095	77.009		36.959	42.059	73.196	45.223	46.74
	76.262	82.423		67.042	101.016		30.224	28.285	64.081		62.778
	94.279	65.165	87.054	87.128	84.897		40.217	19.922	79.063		48.866
	98.016	58.808	109.641	88.473	78.828		46.993	61.407	31.018	49.887	64.499
	67.798	54.555	68.62	82.889	110.097		34.879	66.669	37.061	52.988	36.281
	83.149	62.692	94.728	122.209	70.444		47.214	21.658	61.691	44.149	32.811
	43.172	46.601	100.579	108.949	130.961		36.445	52.477	105.196	58.204	40.381
		77.337	86.045	40.98	105.601		44.968	71.437	84.966	47.488	39.125
	90.943		68.91	75.971	60.114		56.618	52.174	76.04	54.051	48.732
	112.405		72.024	71.071	73.734		60.239	81.726	53.068	47.523	68.078
	83.764	59.307	113.472		66.686		28.338	48.154	57.593	51.133	51.198
	97.413	46.607	82.214		90.943		31.976	21.858	60.583	43.248	35.829
	105.542	84.621	84.607	124.892			26.145	59.593	63.025	36.821	38.541
	72.976	34.774	73.596	139.797			58.771	62.867	50.576	55.892	38.582
	91.695	47.341	66.99	142.52			45.2	39.241	81.697	41.69	38.282
	90.085	59.14	64.389	99.122	63.427		41.04	51.316	61.026	71.945	58.429
	98.694	89.463	60.973	105.163	65.854		28.984	62.698		57.636	49.648
	75.171	90.377	93.04	86.521	86.416		26.164	39.184		33.323	54.719
	85.685	77.213	75.723	124.182	65.654		44.333	70.472		47.964	49.864
	84.539	61.674	40.316	102.655	91.721		41.516	66.838		65.931	31.846
	57.157	103.963	52.962	94.92	84.941		58.691	74.006		51.81	66.075
	111.955	101.627	90.083	84.079	105.339		56.654	82.679		46.962
	112.931	41.131	49.133	105.451	81.833		43.97	76.062		59.964
	61.255	38.634	58.497	139.815	85.899		45.312	37.967		38.971
	83.659	45.475	86.646	114.655	94.742		40.556			47.826
	94.727	48.025	64.421	83.003	87.174		27.999			53.063
	142.615	63.438	89.37	128.382	119.926		36.582			53.063
	104.632	47.711	34.406	126.52	111.639		48.9			49.073
	79.221	66.666	73.786	163.086	111.767		44.393			41.661
	89.442	75.524	71.297	90.59	116.572		40.739			34.216
	98.548	63.726	73.836	100.843	123.596		25.021			35.985
	70.528	57.352	70.713	66.189	135.831		38.852			76.879
	67.912	70.334	40.504	99.614	102.807					41.831
	130.326	90.667	39.872	131.467	74.801					54.714
	96.272	32.353	67.573	134.782	86.369					49.531
	141.14	53.62	41.198	128.681	54.235					44.555
	133.544	63.595	64.428	107.457						40.947
	108.642	45.291	50.736	82.35						38.366
	78.567	108.199	52.354	50.313						48.105
	76.546	66.671	143.965	46.568						34.748
	136.501	47.604	66.611	81.865						42.381
	110.726	52.773	37.867	99.228						46.888
	124.239	38.728	50.013	65.316						52.001
	109.752		72.303	111.78						50.617
	73.679		59.646	67.903						30.517
	60.173		84.842	87.728
				33.876
	100.886			40.873
	95.523			64.077
	97.047			42.251
	115.646
	101.31
	87.937
	114.634
	197.987
	93.877
	84.174
	153.343
	110.032
	100.861
	83.164
	57.508
	134.236
	92.67
	86.679
	124.068
	86.771
	68.45
	129.816
	94.108
	109.407
	91.28
	75.343
	97.056
	80.963
	75.397
	80.677
	69.056
	72.113
	89.873
	122.28

## Sheet: Figure 7_D
DAF signal in cilengitide in silenced HUVEC
	gel wt	cilen 200 wt	cilen 1 wt		gel sirna	cilen 200 sirna	cilen 1 sirna
	34.635				36.996	20.998	22.307
	44.013	30.134	43.774		32.786	13.895	10.577
	33.958	29.665	36.614		40.545	14.94	29.37
	40.529	30.617	36.565		21.546	24.636	12.461
	46.159	32.25	35.239		36.381	15.331	21.743
	37.645	34.722	52.927		16.958	16.696	12.245
	68.411	28.355	17.167		31.98	15.945	26.276
	41.692	28.224	17.454		27.231	17.365	18.877
	42.093	18.363	24.553		13.236	16.504	20.85
	40.031	32.99	28.497		27.911	12.417	17.677
	36.332	32.572	34.721		40.364	15.987	18.408
	22.745	29.034	28.962		53.632	14.439	23.409
	56.39	28.616	28.919		38.061	9.954	21.553
	36.41	26.869	16.329		32.887	16.1	16.719
	37.302	26.343	21.869		53.942	19.319	25.941
	56.66	18.431	34.818		44.921	19.074	18.071
	40.796	39.063	38.192		28.03	30.595	22.921
	30.597	34.651	30.824		25.332	19.01	15.93
	39.409	40.281	35.246		53.278	17.193	24.697
	24.145	26.259	19.099		34.21	30.58	26.602
	29.4	44.231	17.066		40.741	23.348	28.343
	24.145	37.202	18.746		43.337	25.516	13.819
	29.4	19.628	38.807		40.411	19.86	23.852
	28.58	21.167	31.267		32.352	17.891	28.885
	48.82	23.234			26.193	14.829	14.11
	39.826	24.512			24.11	18.626	18.654
	43.568	40.975	15.062		34.242	16.11	12.266
		39.231	30.271		20.662	9.767	5.914
	80.646	40.722	27.37		28.648	11.981	9.358
	60.804	31.806	15.259		16.851	7.573	17.525
	52.051	25.715	39.906		51.829	20.147	13.796
	105.604	20.141	25.353		42.77	9.92	33.492
	71.374		43.143				33.048
	52.767	21.913	30.189			20.577	38.162
	65.159	38.841	24.476			37.496	46.738
	57.036	26.502	36.494		30.015	16.699	27.925
	67.592	36.17	28.017		20.281	30.596	22.163
	79.408	27.838	31.061		22.818	26.932	24.039
	45.871	16.314	31.668		20.145	38.179	17.104
	45.82	24.597	26.336		18.643	35.947	34.555
	84.42	24.083	35.92		16.499	27.615
	107.213	24.827	41.311		22.402	29.602
	62.692	19.552	34.111		22.152	31.884
	64.311	20.845	35.411		30.507	19.575
	101.994	20.088	31.545		24.994	18.006
	95.984	18.993	23.288		25.423	37.507
	134.247	23.939	44.878		30.157	20.088
	124.617	18.957	42.408		37.833	35.549
	101.082	21.768	56.653		39.093	19.15
	144.2	20.356	55.492		45.705	38.001
	121.742	34.972	47.153		27.163	30.711
	47.283	13.32	50.469		24.742	36.384
	113.194	27.275	46.635		39.398	30.136
	112.576	47.776	26.976		32.53	28.097
	114.476	12.252	24.535		54.919	18.038
	93.291	15.754	43.751		38.772	29.519
	106.029	18.833	32.674		46.519	26.056
	82.51		43.528		50.483	21.868
	88.251		16.52		44.75	45.389
	55.073		23.713		46.705	23.008
	36.973		27.621		41.449
	24.28		63.239		37.911
	31.302		35.616		27.548
	55.096		61.255		25.516
	56.435		45.502		41.801
			22.905		46.278
			18.71
	42.688		17.954
	39.447		21.546
	29.198		62.028
	37.228		50.104
	76.175		24.49
	41.883		23.61
	37.676		28.973
	52.251		30.512
	41.021
	23.319
	53.532
	21.055
	33.039
	50.691
	44.682
	34.119
	25.711
	24.733
	45.89
	25.263
	37.635
	30.603
	71.244
	62.329
	49.097
	76.537
	74.425
	67.461
	72.815
	41.089
	37.72
	41.866
	58.289
	37.567
	62.727
	49.191
	125.137	22.2	19.742		17.142	14.505	12.519
	91.13	19.159	17.368		16.128	15.892	14.848
	120.278	17.525	16.339		14.324	16.418	14.16
	91.4	19.853	20.776		16.823	16.814	14.542
	119.312	23.535	16.668		10.736	17.954	13.264
	147.909	16.129	16.725		9.009	17.035	10.508
	129.654	21.761	13.957		10.815	19.012	11.557
	70.612	19.898	22.127		9.057	20.19	12.41
	45.137	29.384	19.456		15.938	20.304	14.45
	36.583	21.087	17.856		14.241	12.728	11.53
	34.748	17.344	20.524		11.461	15.882	12.034
	36.98	17.552	19.645		10.068	14.59	12.908
	41.23	21.282	17.729		10.176	15.405	10.246
	42.518	21.38	25.21		15.884	15.784	13.315
	43.774	23.524	21.234		14.842	13.244	14.96
	27.428	20.333	17.046		19.202	17.286	14.602
	31.889	21.234	21.785		19.121	13.562	13.195
	39.975	41.263	22.373		18.764	19.327	13.411
	154.921	21.508	23.081		14.875	15.857	10.05
	37.437	20.164	20.736		17.036	16.405	15.638
	25.693	22.639	21.54		13.07	15.206	11.251
	45.476	23.943	20.903		13.673	14.566	9.279
	30.079	24.265	18.479		10.785	13.731	11.461
	37.872	20.269	16.541		9.316	14.113	11.206
	35.276	25.744	20.237		12.482	14.061	10.883
	65.493	25.119	19.013		9.706	16.74
	34.813	19.135	13.792		13.015	16.98
	32.123	23.181	12.825		25.17	12.055
	28.258	23.939	19.107		20.073
	33.66	19.511	13.14		15.108		22.18
	33.842	15.855	18.022		18.927	20.255	21.139
	41.008	27.2	22.292		14.674	18.563	19.574
	46.428	24.295	19.692		15.638	20.253	17.535
	118.274	21.648	15.381		16.165	15.749	17.569
	111.092	19.207	16.612		19.29	15.587	19.137
	135.802	21.558	18.62		18.766	17.658	30.247
	50.802	20.018			19.762	11.965	26.194
	50.848	21.974			13.956	15.957	21.511
	41.216				12.625	14.014	15.16
	122.169		25.442		12.982	16.499	16.217
	126.749	27.432	16.951		13.785	23.683	13.728
	46.79	24.157	19.047		18.444	18.053	12.779
	22.296	31.11	17.633		21.529	19.271	13.998
	24.927	26.318	19.143		12.8	25.111	26.897
	29.818	24.802	17.26		12.15	24.319	22.02
	28.566	21.312	16.12		10.701	20.962	12.86
	21.948	26.233	17.913		13.819	13.586	17.942
	41.459	24.764	18.144		16.657	13.197	17.38
	32.7	21.108	15.987			15.396	16.373
	25.666	24.136	17.706			22.136	10.461
	28.432	24.525	15.317			18.156	11.732
	109.297	21.78	17.144		15.79	15.693	16.079
	94.359	16.99	14.333		14.393	15.518	15.256
	61.012	25.417	16.751		17.523	17.423	14.873
	73.067	34.333	16.732		19.48	12.079	17.603
	23.08	21.178	17.785		16.553	15.969	10.948
	23.1	27.359	18.008		17.139	15.801	12.688
	26.196	20.617	23.448		20.904	21.216	10.175
	21.121	35.269	19.28		16.46	16.031	7.819
	26.277	26.989	22.651		21.625	26.004	9.911
	20.028	27.13	17.836		15.801	19.278	12.431
	27.38	21.926	18.431		18.85	16.312	13.063
	29.524	25.37	18.184		14.449	15.808	14.516
	36.091	26.667	16.376		15.558	17.682	15.403
	27.311	28.711	18.865		14.288	11.561
	33.267	19.818	13.657		12.846	22.158
	40.127	22.294	18.602		15.666	11.624
		19.356	20.351		9.718	13.908
		20.876	15.069		25.062	15.909
	31.257	18.071	15.361		13.69	11.353
	57.059	20.583	12.375		10.852	13.876
	62.26	23.575	11.077		16.62
	79.631	29.111	13.266		11.862
	67.518	26.358	17.14		14.771
	58.304	25.264	22.111		11.606
	94.551	26.05	14.301		11.745
	82.82	29.864			13.592
	106.797	20.09			14.287
	64.179	24.473			11.215
	91.744	20.793			15.067
	88.525	25.431			16.578
	68.247	20.964			11.354
	85.292	21.848			13.745
	65.236	30.523			16.467
	66.766	15.513			12.596
	58.248	18.024
	69.554	34.219
	23.188	21.949
	27.405
	25.652
	19.567
	19.324
	24.323
	26.846
	31.041
	23.322
	18.32
	51.09
	61.703
	29.457
	24.325
	26.597
	18.601
	48.677
	60.056
	27.769
	36.762
	27.573
	20.713
	24.041
	25.749
	42.842
	27.763
	47.801
	46.53
	42.028
	39.025
	33.507
	43.509
	38.691
	44.196
	40.945
	38.478
	42.085
	36.564
	34.312
	34.909
	35.686
	42.513
	30.402
	32.672
	34.666
	43.449
	40.854
	42.416
	35.938
	35.062
	39.796
	35.769
	35.545
	46.485
	31.618
	28.218
	29.627
	30.124
	37.644
	42.294
	22.468
	37.193
	39.883
	81.097	34.772	49.079
	91.612	37.22	37.787
	93.501	34.92	34.103
	54.347	36.76	37.906
	47.63	34.072	45.975
	62.518	32.174	26.957
	69.339	45.883	55.782
	77.171	29.794	51.398
	139.16	34.908	44.788
	98.969	34.908	57.88
	61.216	42.278	41.137
	78.696	44.351	60.116
	56.442	36.201	47.439
	52.353	30.834	35.191
	77.445	40.183	51.52
	48.053	25.351	43.398
	87.694	51.169	46.474
	84.404	38.816	44.431
	74.244	62.132	73.623
	73.656	33.179	52.176
	89.98	47.547	42.205
	94.635	24.553	49.627
	117.296	23.297	65.743
	76.385	34.088	57.621
	55.931	39.214	36.046
	70.301	34.849	38.215
	70.301	38.142	26.184
	70.773	22.74	58.999
	65.048	25.007	65.071
	71.996		77.607
	133.58		59.951
	107.749	39.03	36.294
	76.675	29.629	56.684
	74.731	69.107	48.307
	76.262	29.861	57.51
	94.279	41.721	51.347
	98.016	30.905	125.241
	67.798	31.056	40.038
	83.149	37.039	30.627
	43.172	54.311	32.028
		32.028	47.205
	90.943	55.273	66.8
	112.405	54.922	77.875
	83.764	34.813	58.067
	97.413	36.668	66.673
	105.542	52.426
	72.976	37.944
	91.695	34.709
	90.085	38.32	49.002
	98.694	31.068	43.542
	75.171	48.944	64.469
	85.685	52.089	43.539
	84.539	38.777	41.863
	57.157	46.702	47.977
	111.955	72.974	48.413
	112.931	72.575	48.001
	61.255	164.841	62.881
	83.659	80.903	53.384
	94.727	53.321	55.696
	142.615	77.014	45.293
	104.632	43.532	43.938
	79.221	42.135	48.466
	89.442	28.532	56.583
	98.548	74.392	38.406
	70.528	76.772	46.773
	67.912		57.252
	130.326		60.307
	96.272		53.805
	141.14		63.61
	133.544		36.588
	108.642		43.198
	78.567		54.772
	76.546		106.51
	136.501		55.392
	110.726		62.38
	124.239		39.846
	109.752		53.997
	73.679		76.098
	60.173		48.71
			27.552
	100.886		33.737
	95.523		45.627
	97.047		33.673
	115.646
	101.31
	87.937
	114.634
	197.987
	93.877
	84.174
	153.343
	110.032
	100.861
	83.164
	57.508
	134.236
	92.67
	86.679
	124.068
	86.771
	68.45
	129.816
	94.108
	109.407
	91.28
	75.343
	97.056
	80.963
	75.397
	80.677
	69.056
	72.113
	89.873
	122.28

## Sheet: Figure 7_E
DAF signal in nonamer in silenced HUVEC
	gel wt	nonamero 2	nonamero 200	control2	Control 200		gel sirna	nonamero 2 sirna	nonamero 200 sirna	control2 sirna	Control 200 sirna
	125.137	21.757	14.78	28.508	38.033		17.142
	91.13	14.227	14.63	28.508	41.464		16.128	19.913	13.217	20.422	16.801
	120.278	11.079	13.884	21.824	21.205		14.324	23.653	15.604	23.846	13.386
	91.4	13.039	10.828	22.508	31.032		16.823	17.651	13.599	17.908	17.931
	119.312	10.86	10.402	20.685	32.68		10.736	19.848	13.907	26.094	15.067
	147.909	9.296	12.546	24.751	34.541		9.009	18.921	15.805	24.815	13.892
	129.654	14.252	22.428	21.97	22.059		10.815	15.654	16.861	20.817	17.384
	70.612	13.272	21.599	19.914	29.894		9.057	16.416	12.645	17.946	16.889
	45.137	18.283	15.511	30.399	24.591		15.938	18.402	12.912	19.662	28.363
	36.583	14.174	21.041	16.155	39.425		14.241	10.718	11.99	19.697	14.044
	34.748	13.924	13.075	21.417	42.7		11.461	25.967	29.455	15.843	16.676
	36.98	14.99	15.799	27.63	23.144		10.068	15.564	11.341	22.49	19.822
	41.23	12.804	14.506	35.102	37.173		10.176	17.57	14.092	17.228	12.942
	42.518	12.21	12.747	20.78	25.106		15.884	16.333	11.13	16.81	13.287
	43.774	14.577	10.082	30.525	14.776		14.842	15.379	12.908	15.996	17.411
	27.428	17.197	17.964	23.187	18.826		19.202	19.17	18.023	18.477	17.187
	31.889	24.293	20.034	28.903	40.053		19.121	16.953	16.599	24.536	15.513
	39.975	32.856	16.523	25.64	51.767		18.764	18.588	13.192	17.439	17.089
	154.921	29.11	13.327	27.698	48.272		14.875	17.226	10.391	14.802	18.529
	37.437	16.242	18.185	25.989	83.605		17.036	13.072	12.483	19.842	17.196
	25.693	19.587	18.022	24.175	107.191		13.07	11.871	13.57	22.054	15.061
	45.476	14.808	17.705	24.938	27.833		13.673	11.085	12.029	26.78	14.139
	30.079	12.545	14.714	21.187	37.129		10.785	10.559	11.741	15.985	12.36
	37.872	14.923	14.64	26.855	78.83		9.316	12.432	13.956	23.448	16.291
	35.276	18.606	14.854	37.621	39.301		12.482	15.084	12.567	26.3	15.558
	65.493	19.21	10.147	24.974	37.25		9.706	21.311	14.038	22.861	12.669
	34.813	12.951	11.238	27.127	56.879		13.015	18.745	10.65		12.259
	32.123	14.775	11.29	19.559	38.161		25.17		12.736	18.164	11.533
	28.258	23.829		25.56	30.885		20.073		13.667	16.882	11.665
	33.66	16.858		28.925	29.793		15.108	16.182	17.03	15.669	15.062
	33.842	10.686	18.657	14.251	51.146		18.927	17.174		13.472	15.191
	41.008	11.047	18.674	18.317	31.853		14.674	17.612		16.784	15.851
	46.428	10.911	20.133	23.735	43.893		15.638	15.396	16.378	16.9	17.217
	118.274	26.397	18.142	15.86	38.242		16.165	15.321	13.08	16.932	17.441
	111.092	16.314	19.203	19.579	35.46		19.29	20.274	16.125	13.181	16.035
	135.802	9.764	18.106	18.5	31.257		18.766	15.322	13.301	16.342	17.95
	50.802	24.17	15.614	37.301	24.776		19.762	15.879	11.697	17.914
	50.848	14.45	11.723	15.174	22.092		13.956	16.921	12.854	16.853
	41.216	14.818	16.425	19.164	31.27		12.625	14.825	10.648	12.561	19.913
	122.169	12.224	17.979	13.953	47.24		12.982	18.044	15.397	11.489	23.653
	126.749	13.302	18.255	16.5	24.995		13.785	12.276	23.539	17.998	17.651
	46.79	10.939	16.481	17.687	24.631		18.444	13.647	16.049	17.025	19.848
	22.296		23.041	16.066	22.368		21.529	12.983	18.904	14.874	18.921
	24.927		12.694	18.359	24.047		12.8	14.617	17.423	16.647	15.654
	29.818	20.834	17.208		22.924		12.15	15.288	16.037	16.71	16.416
	28.566	13.568	11.351		27.174		10.701	14.818	15.987	16.304	18.402
	21.948	14.471	15.935	39.699	46.446		13.819	12.987	17.06	19.802	10.718
	41.459	13.772	21.51	30.173	82.525		16.657	12.843	17.743	19.589	25.967
	32.7	19.88	30.532	29.414	24.411			13.644	19.401	14.401	15.564
	25.666	14.869	15.316	24.598	22.757			13.124	16.047	33.205	17.57
	28.432	11.206	16.661	22.916	19.757			14.692	17.892	12.824	16.333
	109.297	14.134	17.789	24.763	22.366		15.79	24.296	15.647	14.638	15.379
	94.359	10.455	13.701	23.268	29.582		14.393	12.959	23.062	25.354	19.17
	61.012	10.167	17.904	25.682	81.726		17.523		20.005	25.301	16.953
	73.067	12.004	18.544	26.156			19.48		13.958	20.839	18.588
	23.08	11.975	24.343	18.47			16.553		11.755	18.977	17.226
	23.1	16.767	16.674	37.856	39.48		17.139		18.533	19.487	13.072
	26.196	17.697	19.996	25.681	23.597		20.904		16.082	13.731	11.871
	21.121	23.69	16.797	18.653	56.017		16.46		16.616	27.482	11.085
	26.277	14.121	12.053	24.961	31.502		21.625		21.221	15.267	10.559
	20.028	15.454		35.962	29.377		15.801		22.131	18.259	12.432
	27.38	17.977		29.442	28.924		18.85		14.672	12.615	15.084
	29.524	16.128		27.943	27.589		14.449		13.678	15.298	21.311
	36.091	15.996		31.067	26.041		15.558			13.429	18.745
	27.311	14.792		18.216	27.025		14.288			10.349
	33.267	15.653		21.267	21.986		12.846			12.326
	40.127	16.221		24.518	42.924		15.666			9.658
		15.385		37.538	23.183		9.718
		13.151		28.869	22.848		25.062
	31.257	14.66		33.064	21.487		13.69
	57.059	17.968		60.637	21.938		10.852
	62.26	18.238		34.165	28.515		16.62
	79.631	12.75		26.546	27.429		11.862
	67.518	12.815		28.916	26.118		14.771
	58.304	11.841		24.548	29.358		11.606
	94.551	12.122		28.765	28.739		11.745
	82.82	14.34		20.662	28.761		13.592
	106.797	23.062		34.135	24.596		14.287
	64.179	21.512		29.502	28.726		11.215
	91.744	17.015		30.445	28.004		15.067
	88.525	21.913		60.854	24.912		16.578
	68.247	14.349		23.558	27.861		11.354
	85.292	13.14		26.882	20.393		13.745
	65.236	11.406		29.302	21.736		16.467
	66.766	10.861		26.867	37.836		12.596
	58.248			31.403	29.156
	69.554			33.641	31.742
	23.188			30.564	95.65
	27.405			29.81	33.547
	25.652			29.81	33.867
	19.567			28.128	29.078
	19.324			21.806	28.895
	24.323			27.595	34.707
	26.846			22.135	50.244
	31.041			29.491	37.88
	23.322				26.479
	18.32				19.197
	51.09			30.792	26.322
	61.703			43.389	26.058
	29.457			44.593	27.365
	24.325			18.031	27.068
	26.597			61.559	27.463
	18.601			32.619	26.208
	48.677			28.596	22.912
	60.056			48.165	25.358
	27.769			53.043	29.93
	36.762			22.236	23.386
	27.573			27.11	23.886
	20.713			71.652	25.708
	24.041			144.393	24.749
	25.749			50.442	21.603
	42.842			21.042	22.964
	27.763			39.368	20.027
				31.059
				37.529
	47.801			33.169
	46.53			44.405
	42.028			17.075
	39.025			46.794
	33.507			17.604
	43.509			33.883
	38.691			20.847
	44.196			19.868
	40.945			22.422
	38.478			23.327
	42.085			17.659
	36.564			25.49
	34.312			26.624
	34.909			142.974
	35.686
	42.513
	30.402
	32.672
	34.666
	43.449
	40.854
	42.416
	35.938
	35.062
	39.796
	35.769
	35.545
	46.485
	31.618
	28.218
	29.627
	30.124
	37.644
	42.294
	22.468
	37.193
	39.883
	81.097	39.681	33.421	104.089	95.989		58.625	56.18	33.964	45.863	60.982
	91.612	49.879	42.888	86.876	104.394		39.048	56.912	38.176	42.924	46.779
	93.501	36.314	33.328	67.395	87.19		48.721	78.649	41.876	37.918	61.735
	54.347	28.684	29.77	104.161	88.149		35.065	44.365	53.113	50.258	40.506
	47.63	39.178	69.774	102.481	117.867		50.229	66.897	36.828	43.813	51.413
	62.518	44.132	38.735	89.088	82.453		42.12	45.646	41.002	36.013	45.695
	69.339	36.536	55.586	113.46	101.32		28.626	48.557	57.393	40.816	57.452
	77.171	35.425	65.936	83.625	170.588		41.465	39.906	44.665	53.992	40.053
	139.16	33.587	63.036	76.119	117.009		32.631	103.774	40.904	30.891	59.761
	98.969	40.554	31.853	117.554	55.669		80.99	57.511	39.544	47.011	45.335
	61.216	52.665	41.338	71.358	77.554		58.236	78.282	44.268	40.498	42.248
	78.696	46.655	49.569	83.388	91.094		41.314	54.173	30.084	54.892	57.307
	56.442	52.986	32.584	80.498	98.333		34.233	62.084	51.974	28.726	38.608
	52.353	38.915	79.313	146.6	67.632		40.631	57.313	42.002	61.671	50.202
	77.445	40.638	51.213	101.368	67.833		32.937	105.221	44.429	47.148	46.041
	48.053	27.155	54.074	76.389	113.147		33.783	61.902	43.849	38.379	51.678
	87.694	38.873	44.367	65.16	112.688		53.245	38.381	48.919	37.197	50.046
	84.404	56.847	69.352	60.518	88.143		38.95	51.84	65.175	29.203	48.223
	74.244	31.919	50.973	68.946	88.063		35.367	48.447	74.639	50.62	35.568
	73.656	43.098	51.159	107.51	85.799		33.794	69.105	46.738	32.905	35.265
	89.98	35.699	40.867	139.003	62.581		60.04	70.939	28.673	48.617	43.661
	94.635	28.62	49.095	107.229	69.409		59.684	66.866	59.447	26.136	42.651
	117.296	43.763	40.292	107.568	71.568		38.523	88.634	88.995	25.687	41.316
	76.385	40.347	31.864	79.266	89.137		60.998	49.552	61.468	29.141	40.362
	55.931	32.648	31.935	113.378	100.793		48.601		56.233	65.385	34.687
	70.301	34.462	49.055	101.76	80.25		27.04	60.68	40.852	49.372	41.132
	70.301	39.983	46.9	143.138	76.21		31.342	95.797	36.524	29.942	46.671
	70.773	57.999		71.41	81.904		17.942	62.559			47.249
	65.048	62.026		128.386			26.695	68.145			62.487
	71.996	53.861	47.271	126.466			34.466	77.43	50.996	55.301	36.963
	133.58	59.841	39.844	89.08	79.763			54.448	59.689	43.688	49.053
	107.749	33.664	31.361	65.955	73.363			73.155	38.14	56.886	42.661
	76.675	42.488	29.72	57.567	75.031		59.789	55.163	55.425	62.197
	74.731	37.075	47.253	95.21	58.904		36.959	83.347	47.417	55.444
	76.262	46.681	37.016	95.582	48.516		30.224	69.869	55.499	41.963	45.827
	94.279	60.208	67.194	100.381	85.706		40.217	61.27	69.115	66.509	25.282
	98.016	89.701	46.189	59.321	142.5		46.993	43.041	56.954	90.306	37.967
	67.798	96.661	45.594	46.773	132.132		34.879	39.969	44.491	55.566	52.045
	83.149	45.381	37.961	66.953	158.731		47.214	65.612	39.32	26.052	38.063
	43.172	32.633	51.395	94.986	106.378		36.445	70.331	42.783	40.189	34.096
		43.069	36.143	67.749	105.448		44.968	70.853	53.766	55.742	25.525
	90.943	30.674	31.291	79.362	156.382		56.618	115.601	45.86	34.497	35.067
	112.405	48.032	45.125	127.586	73.956		60.239	53.9	46.287	33.751	23.548
	83.764	29.506	61.819		91.45		28.338	67.413	41.542	45.187	34.927
	97.413	35.917	58.599		99.394		31.976	35.415	33.715	35.964	47.835
	105.542	35.449	44.756	114.947	65.998		26.145	72.086	68.49	51.968	44.629
	72.976	31.568	80.102	137.976	51.119		58.771	40.951	50.286	59.929	44.539
	91.695		43.042	87.564	55.76		45.2	54.014	35.656	47.702	34.41
	90.085		44.035	73.814	102.13		41.04	49.098	37.262	41.209	40.013
	98.694		51.58	85.529	59.554		28.984	71.361	52.813	63.253	35.151
	75.171		54.3	107.743	57.341		26.164	67.505	42.996	57.222	27.243
	85.685	77.46	64.239	91.397	54.682		44.333	71.112	48.374	85.115	51.157
	84.539	60.432	47.681	86.265	60.826		41.516	51.788	60.955	45.526	22.446
	57.157	54.907	40.947	127.662	87.805		58.691	79.653	70.616	37.542
	111.955	45.979	45.252	159.233	96.66		56.654	61.759	51.667	48.909
	112.931	47.887	43.976	91.024	47.236		43.97	87.998	45.858	44.415
	61.255	47.887	38.681	115.991	62.364		45.312	55.569	96.004	36.786
	83.659	60.747	53.738	71.15	72.744		40.556	48.399	86.108	66.236
	94.727	43.5	44.338	97.29			27.999	42.011	54.506	88.465
	142.615	82.883	30.065	90.348			36.582	50.476
	104.632	102.278	28.491	78.23			48.9
	79.221	63.076	23.37	82.16			44.393
	89.442	55.596	25.614	77.421			40.739
	98.548	37.859	28.754	110.252			25.021
	70.528	38.209	26.955	89.031			38.852
	67.912	101.606	38.589	77.606
	130.326	74.045	48.8	80.731
	96.272	41.767	68.747	97.373
	141.14	51.162	41.826	103.049
	133.544	66.344	55.146	76.282
	108.642	57.271	28.524	123.566
	78.567	80.476	45.199	142.216
	76.546	47.221	52.961	114.069
	136.501	91.415		95.386
	110.726	61.932		121.515
	124.239	63.983		151.337
	109.752	42.816		118.745
	73.679	60.144		126.884
	60.173	46.713		119.531
		42.789		137.694
	100.886	86.948		99.833
	95.523	43.908		98.691
	97.047	71.899		116.732
	115.646	43.356		128.092
	101.31	41.997		91.118
	87.937	101.708		78.135
	114.634	106.997		71.488
	197.987	86.242		70.799
	93.877	73.22		75.773
	84.174	50.103		61.034
	153.343			56.687
	110.032			88.113
	100.861			100.479
	83.164			90.012
	57.508			76.748
	134.236			132.373
	92.67			85.777
	86.679			64.321
	124.068			121.117
	86.771
	68.45
	129.816
	94.108
	109.407
	91.28
	75.343
	97.056
	80.963
	75.397
	80.677
	69.056
	72.113
	89.873
	122.28
	53.546	10.735	17.686	99.504	101.847		21.411	14.825	40.006	17.591	8.935
	31.58	13.9	15.56	61.211	61.058		11.688	22.034	22.861	15.081	9.166
	44.093	17.103	38.655	51.086	58.625		19.459	17.487	31.855	9.295	8.757
	26.562	16.791	28.876	62.541	94.017		31.205	14.019	36.295	9.481	13.299
	50.969	22.09	21.551	74.279	133.83		17.505	7.776	14.155	19.356	11.213
	34.584	12.04	30.237	56.136	138.387		24.16	25.606	18.602	14.6	16.446
	69.056	22.692	18.12	101.424	78.655		24.76	7.902	10.769	20.423	9.742
	39.368	11.275	21.674	113.292	148.711		16.891	22.344	12.649	6.683	24.729
	55.721	15.412	10.361	50.949	128.737		20.721	15.664	21.481	8.415	14.144
	22.137	16.156	21.957	46.328	136.181		27.616	10.833	22.751	6.533	11.368
	26.073	12.89	20.048	135.862	85.369		18.391	20.177	14.362	8.379	10.924
	35.362	20.353	13.865	205.804	98.878		16.435	17.998	18.757	11.184	12.866
	34.556	13.243	17.635	92.225	99.577		22.984	18.478	21.097	11.468	9.955
	22.397	16.535	12.703	157.889	155.256		13.826	26.383	32.346	8.88	10.133
	40.079	15.42	13.274	47.518	97.491		17.027	22.737	32.362	9.057	5.185
	32.526	10.094	12.593	68.637	72.434		17.414	13.768	23.828	9.249	8.406
	52.709	22.522	14.412	165.724	101.008		19.47	8.697	28.091	21.21
	32.035	21.207	12.204	118.781	101.819		27.588		20.884	9.552	11.832
	21.513	14.62	9.542	40.375			28.793	15.513	24.86	9.578	34.592
	23.81	8.476	18.08	51.693			21.475	7.913	28.171	9.326	7.568
	80.099	13.06	20.061	67.76				21.863	47.072	11.64	4.213
	39.804	8.609	15.504	45.741	17.306			19.515	25.112		2.358
		19.846	14.298	125.394	34.255		15.29	12.435	12.39	8.635	13.012
		11.925	25.404		24.198		15.243	12.517	39.821	8.699	9.112
	39.681	19.877	11.282	94.577	24.779		9.235	11.537	24.499	18.649	6.035
	35.505	13.656	13.555	106.407	26.144		11.826	7.268	38.304	10.039	9.578
	31.224	9.283	17.099	122.661	33.049		18.88	17.748	15.818	32.404	11.728
	50.74	16.121	11.678	62.721	25.023		20.352	16.408		11.42	11.416
	92.357	21.729	19.495	47.657	25.496		13.659	9.642		6.836	14.127
	37.196		18.653	54.331	49.482		19.609	11.139	19.151	6.939	4.134
	33.964			28.088	34.665		24.985	7.602	8.882	10.361	18.628
	57.085	11.233	21.836	41.116	42.175		9.165	15.946	14.855	16.649	13.888
	54.262	12.927	25.014	54.947	35.586		13.841	23.51	11.324	16.516	20.037
	24.035	7.51	28.887	34.757	67.648		18.513	12.362	36.287	19.693	6.313
	77.841	17.278	21.382	48.38	46.988		18.894	10.382	18.624	12.885	4.869
	74.889	23.754	20.836	32.431	67.624			16.547	17.548	12.981	7.472
	63.653	14.591	12.839	73.478	35.96		13.35	19.225	9.652	11.365	13.946
	39.371	26.906	13.914	53.54	41.948		16.588	25.695	11.819		5.582
	27.681	15.555	23.176	41.012	33.148		14.305	15.377	11.279
	40.584	18.886	16.726	53.157	57.778		15.323	19.361	12.465
	45.745	14.713	15.996	46.948	31.912		23.602	8.404	7.483
	50.667	18.976	10.09	75.765	45.656		42.572		9.93
	57.472	14.578	8.985	49.791	42.895		20.016		15.419
	87.07	12.86	10.447	51.801	39.386		16.629		10.355
	51.745	19.089	10.947	105.719	48.795		15.356		28.385
	19.437	18.797	9.264	57.26	58.367		17.589		14.803
	30.203	33.152	16.523	32.174	66.021		7.099		11.056
	24.712	25.588	18.93	35.474	45.902				14.623
	25.556	22.718	15.888	51.348	23.366				12.017
	32.21	35.542	24.148	34.58	31.979				10.59
	31.649	9.034	11.421	59.266					10.787
	24.8	10.207	12.238	50.79
		11.033	22.856	72.857
	50.823	24.441	16.66	20.87
	41.704	26.689	14.753	52.92
	53.16	31.959	27.526	63.371
	28.496	30.58	20.617	119.736
	67.755	30.813	20.919	58.526
	35.838	18.209	24.84	38.23
	33.109	31.417	38.457	29.7
	28.128			51.666
	74.13
	47.377
	53.403
	66.64
	118.752
	75.996
	52.436
	53.637
	92.315
	39.148
	58.261
	70.183
	55.816
	62.146
	62.919
	34.772
	43.814
	24.95
	23.838
