# Supplementary material for: Endothelial MT1‐MMP targeting limits intussusceptive angiogenesis and colitis via TSP1/nitric oxide axis
Source: EMBO Mol Med. 2019 Dec 3;12(2):e10862. doi: 10.15252/emmm.201910862 (PMC7005619; doi:10.15252/emmm.201910862)
Supplement: Supplementary file 14 — Source Data for Figure 8 [file EMMM-12-e10862-s012.xlsx]

## Sheet: Figure 8_B
ELISA TSP1 human UC						ELISA TSP1 human CD
	CONTROL	UC low activity	UC high activity			CONTROL	CD low activity	CD high activity
	3.047	22.246	2.959			3.047	9.067	3.773
	2.372	9.269	4.057			2.372	7.487	3.93
	3.44	11.615	4.042			3.44	1.751	3.359
	11.828	15.006	11.176			11.828	16.573	5.21
	7.024	8.716	5.19			7.024	8.49	4.474
	6.934	29.708	5.931			6.934	7.68	5.848
	6.334	8.072	7.564			6.334	15.438	6.427
	6.521	16.906	7.146			6.521	37.731	4.586
	5.943	15.785	5.931			5.943	20.944	3.075
	5.495	16.563	4.424			5.495	19.797	3.465
	4.675	15.6	4.064			4.675	11.644	3.075
	3.629	17.777	4.072			3.629	6.622	2.612
		15.18					9.189	2.569
		27.048					5.799	3.328
		13.523					4.13	2.311
		18.808					7.804	21.708
		53.466					13.119	18.241
		29.002					16.055
		28.83					23.978
		25.448					19.379
		21.091					16.507
		13.002					12.556
		16.231					10.892
		17.479					5.091
		16.038					5.168
		9.214					6.017
		8.14					4.154
		8.843					3.635
		8.591					3.571
		10.247					3.498
		6.171					7.027
		2.214					5.817
		8.542					6.726
		7.196					4.28
		8.542					3.88
		7.333					3.508
		10.881					4.597
							2.475
							1.52

## Sheet: Figure 8_D
Intususceptive Angigenic Events in LEM-2/15 blocking experiments
IgG_1	Vasos	IA	%			Lem1	Vasos	IA	%				IgG	LEM-2/15
foto1	107	9	8.41121			foto1	129	5	3.87597				9.16667	3.87597
foto2	114	12	10.5263			foto2	85	5	5.88235				6.79612	5.38462
foto3	83	9	10.8434			foto3	116	4	3.44828				5.76923	5.34351
foto4	120	11	9.16667			foto4	114	12	10.5263				7.21649	4.62963
foto5	112	7	6.25			foto5	99	3	3.0303				5.05051	3.0303
media	112	9	9.16667			media	114	5	3.87597				6.54206	5.88235
													9.375	6.12245
IgG_2	Vasos	IA				Lem2	Vasos	IA					9.73451	7.56303
foto1	103	7	6.79612			foto1	131	8	6.10687
foto2	105	7	6.66667			foto2	118	5	4.23729
foto3	134	6	4.47761			foto3	130	7	5.38462
foto4	111	8	7.20721			foto4	102	5	4.90196
foto5	121	9	7.43802			foto5	123	7	5.69106
media	111	7	6.79612			media	123	7	5.38462
IgG_3	Vasos	IA				Lem3	Vasos	IA
foto1	114	5	4.38596			foto1	154	10	6.49351
foto2	98	2	2.04082			foto2	160	2	1.25
foto3	122	9	7.37705			foto3	152	5	3.28947
foto4	94	6	6.38298			foto4	131	11	8.39695
foto5	104	6	5.76923			foto5	131	7	5.34351
media	104	6	5.76923			media	152	7	5.34351
IG_1	num vasos	num IA	%		Lem1	num vasos	num IA	%
	114	7	6.14035			110	4	3.63636
	118	9	7.62712			108	5	4.62963
	94	8	8.51064			106	7	6.60377
	97	7	7.21649			97	11	11.3402
	107	4	3.73832			112	5	4.46429
Media	107	7	7.21649		Media	108	5	4.62963
Ig2					Lem2
	149	8	5.36913			142	3	2.11268
	99	5	5.05051			97	4	4.12371
	129	4	3.10078			109	3	2.75229
	120	4	3.33333			99	3	3.0303
	113	6	5.30973			102	7	6.86275
Media	120	5	5.05051		Media	102	3	3.0303
ig3					Lem3
	97	6	6.18557			119	7	5.88235
	94	9	9.57447			115	4	3.47826
	107	7	6.54206			92	10	10.8696
	89	5	5.61798			120	7	5.83333
	116	10	8.62069			106	11	10.3774
Media	97	7	6.54206		Media	115	7	5.88235
ig4					Lem4
	117	13	11.1111			110	3	2.72727
	102	9	8.82353			95	6	6.31579
	97	8	8.24742			147	9	6.12245
	90	12	13.3333			122	7	5.7377
	96	9	9.375			130	9	6.92308
Media	97	9	9.375		Media	122	7	6.12245
ig5					Lem5
	113	11	9.73451			99	6	6.06061
	107	13	12.1495			119	9	7.56303
	113	12	10.6195			114	9	7.89474
	104	6	5.76923			108	10	9.25926
	112	8	7.14286			109	5	4.58716
Media	112	11	9.73451		Media	109	9	7.56303

## Sheet: Figure 8_G
Intususceptive Angiogenic Events in nonamers experiments
	sample	its events	number of vessels
	1031	33	177	0.186441	18.6441
	1031.2	37	220	0.168182	16.8182	35.4622	17.7311
	1033	12	180	0.0666667	6.66667
	1034	9	145	0.062069	6.2069
		15	234	0.0641026	6.41026	12.6172	6.30858
	1035	26	186	0.139785	13.9785
		11	178	0.0617978	6.17978	20.1583	10.0791
		16	142	0.112676	11.2676
	1030.2	3	35	0.0857143	8.57143
	1030.3	4	62	0.0645161	6.45161	26.2906	8.76355
	1044	18	236	0.0762712	7.62712
	1044.2	21	82	0.256098	25.6098	33.2369	16.6184
	1045	26	204	0.127451	12.7451
	1045.2	10	159	0.0628931	6.28931	19.0344	9.5172
	1046	11	213	0.0516432	5.16432
	1046.2	7	185	0.0378378	3.78378	8.9481	4.47405
	1047	5	251	0.0199203	1.99203
	1047.2	4	252	0.015873	1.5873	3.57933	1.78967
	1048	18	197	0.0913706	9.13706
	1048	22	206	0.106796	10.6796	19.8167	9.90833
	1042	6	76	0.0789474	7.89474
	1042.2	23	224	0.102679	10.2679
		15	200	0.075	7.5	25.6626	8.5542
